# Supplementary material for: Transcriptome Analysis of a Cotton Cultivar Provides Insights into the Differentially Expressed Genes Underlying Heightened Resistance to the Devastating Verticillium Wilt
Source: Cells. 2021 Oct 30;10(11):2961. doi: 10.3390/cells10112961 (PMC8616101; doi:10.3390/cells10112961)
Supplement: Supplementary file 1 [file cells-10-02961-s001.zip]

Archive with 8 entries (8 files):
- FigureS1.psd
- TableS1-List of primers used in this study.xlsx
- TableS2-Statistic of sequencing data.xlsx
- TableS3.xlsx
- TableS4-Expression pattern of DEGs associated with plant-pathogen interaction.xlsx
- TableS5-Expression pattern of DEGs associated with plant hormone signal transduction.xlsx
- TableS6-Expression pattern of DEGs associated with MAPK signaling pathway.xlsx
- TableS7.xlsx
