# Supplementary material for: Transcriptome Analysis of a Cotton Cultivar Provides Insights into the Differentially Expressed Genes Underlying Heightened Resistance to the Devastating Verticillium Wilt
Source: Cells. 2021 Oct 30;10(11):2961. doi: 10.3390/cells10112961 (PMC8616101; doi:10.3390/cells10112961)
Supplement: Supplementary file 1 [file cells-10-02961-s001.zip › TableS1-List of primers used in this study.xlsx]

## Sheet: Sheet1
Table S1 List of primer
primer	Sequence (5’-3’)
LOC107944964 qPCR-F	ATTCGGTGTTGGTTTCTACTC
LOC107944964 qPCR-R	GTACTCAAGCTGATCCTCCT
LOC107911736 qPCR-F	GGAGGAAAGGTAAGAAGCTG
LOC107911736 qPCR-R	CTTAATAGCTACAACCTGACCAC
LOC107931384 qPCR-F	CCGAACTCGTCTTCCATCTC
LOC107931384 qPCR-R	CGATAATAGCTTCTTGGATAAGGG
LOC107896985 qPCR-F	TCAGTACAGTATGGTGTAGTCGT
LOC107896985 qPCR-R	GCAAGTTATTGAACTAGCTCTCG
LOC107898147 qPCR-F	GAATTTAACTGCAATGGCTACC
LOC107898147 qPCR-R	GCTATATTCACGGACTCTCCC
LOC107899771 qPCR-F	AAACTCACCACAAGACTACCT
LOC107899771 qPCR-R	CTCACTAACCCACATTCTTACAG
LOC107943649 qPCR-F	GGCTCAAGTTCTACTAACACTACC
LOC107943649 qPCR-R	CAACACTTCAAACCACTGTATGAC
LOC107890656 qPCR-F	TTAACAAATCCGACAACAACCC
LOC107890656 qPCR-R	GAATCCGAATTACAGAGCCC
LOC107890298 qPCR-F	CCCAAGACTCACAACAAGAC
LOC107890298 qPCR-R	TTTACCCTCTCACTAACCCAC
LOC107941902 qPCR-F	CCTGTAATGAACCTCTACGTTCC
LOC107941902 qPCR-R	GATCAAGCCACAAAGCATCTG
LOC107949002 qPCR-F	TTCGTATCAGATCCCAACACCA
LOC107949002 qPCR-R	GATTACATCCAACACCTTCCCA
LOC107954877 qPCR-F	GATGAGTCACCCTATGCCTG
LOC107954877 qPCR-R	GGTCACTTTGAAATGGTTTGG
LOC107963163 qPCR-F	ATCAACAACCTCTCAAGCCT
LOC107963163 qPCR-R	CATCTTAGGTACCGAGGAAG
LOC107926863 qPCR-F	ATTTGATTGGAGCTGTGAAGGA
LOC107926863 qPCR-R	CTTGGGTTTCAACTGTTTCTTGG
LOC107931151 qPCR-F	CGTTTCGACATCGTGCTAGG
LOC107931151 qPCR-R	CATTGTTGCATGTTCTGGAGC
