# Supplementary material for: Transcriptome Analysis of a Cotton Cultivar Provides Insights into the Differentially Expressed Genes Underlying Heightened Resistance to the Devastating Verticillium Wilt
Source: Cells. 2021 Oct 30;10(11):2961. doi: 10.3390/cells10112961 (PMC8616101; doi:10.3390/cells10112961)
Supplement: Supplementary file 1 [file cells-10-02961-s001.zip › TableS2-Statistic of sequencing data.xlsx]

## Sheet: GenomeMappingSummary
Table S2 Statistic of sequencing data
Sample	Total CleanReads	Total MappingRatio	Uniquely MappingRatio
J-0h-1	34165336	0.9269	0.6706
J-0h-2	68152716	0.9252	0.6543
J-0h-3	67821066	0.9236	0.6615
J-24h-1	68167598	0.9157	0.6657
J-24h-2	68179482	0.8915	0.6535
J-24h-3	34241550	0.90298	0.678
J-72h-1	34224640	0.8901	0.6659
J-72h-2	34204084	0.8944	0.671
J-72h-3	68262166	0.9015	0.6671
L38-0h-1	45520944	0.9057	0.6867
L38-0h-2	38853990	0.9082	0.6889
L38-0h-3	41258908	0.9042	0.6888
L38-24h-1	52655100	0.8973	0.6822
L38-24h-2	44034500	0.8884	0.6611
L38-24h-3	56251776	0.8973	0.6772
L38-72h-1	45293314	0.9054	0.683
L38-72h-2	47815828	0.9002	0.6873
L38-72h-3	51803674	0.891	0.6787
