# Supplementary material for: Transcriptome Analysis of a Cotton Cultivar Provides Insights into the Differentially Expressed Genes Underlying Heightened Resistance to the Devastating Verticillium Wilt
Source: Cells. 2021 Oct 30;10(11):2961. doi: 10.3390/cells10112961 (PMC8616101; doi:10.3390/cells10112961)
Supplement: Supplementary file 1 [file cells-10-02961-s001.zip › TableS3.xlsx]

## Sheet: J1-Early
ID	Pathway	Number
ghi01100	Metabolic pathways	1363
ghi01110	Biosynthesis of secondary metabolites	779
ghi04626	Plant-pathogen interaction	369
ghi04075	Plant hormone signal transduction	367
ghi00940	Phenylpropanoid biosynthesis	236
ghi00040	Pentose and glucuronate interconversions	228
ghi00480	Glutathione metabolism	119
ghi04141	Protein processing in endoplasmic reticulum	109
ghi01230	Biosynthesis of amino acids	100
ghi01200	Carbon metabolism	100
ghi00052	Galactose metabolism	93
ghi04016	MAPK signaling pathway-plant	90
ghi00561	Glycerolipid metabolism	86
ghi03015	mRNA surveillance pathway	82
ghi00010	Glycolysis / Gluconeogenesis	76
ghi01240	Biosynthesis of cofactors	76
ghi00620	Pyruvate metabolism	70
ghi00500	Starch and sucrose metabolism	68
ghi00270	Cysteine and methionine metabolism	66
ghi00520	Amino sugar and nucleotide sugar metabolism	64
ghi04144	Endocytosis	64
ghi03010	Ribosome	59
ghi03013	RNA transport	58
ghi00380	Tryptophan metabolism	54
ghi00592	alpha-Linolenic acid metabolism	54
ghi00410	beta-Alanine metabolism	51
ghi03040	Spliceosome	50
ghi00071	Fatty acid degradation	48
ghi00062	Fatty acid elongation	47
ghi00053	Ascorbate and aldarate metabolism	45
ghi00941	Flavonoid biosynthesis	44
ghi02010	ABC transporters	44
ghi00564	Glycerophospholipid metabolism	44
ghi00250	Alanine, aspartate and glutamate metabolism	42
ghi00910	Nitrogen metabolism	42
ghi03018	RNA degradation	40
ghi00350	Tyrosine metabolism	40
ghi00280	Valine, leucine and isoleucine degradation	39
ghi00908	Zeatin biosynthesis	38
ghi04145	Phagosome	38
ghi00073	Cutin, suberine and wax biosynthesis	38
ghi00710	Carbon fixation in photosynthetic organisms	37
ghi00030	Pentose phosphate pathway	37
ghi00945	Stilbenoid, diarylheptanoid and gingerol biosynthesis	35
ghi00900	Terpenoid backbone biosynthesis	32
ghi00190	Oxidative phosphorylation	32
ghi04130	SNARE interactions in vesicular transport	32
ghi00230	Purine metabolism	31
ghi00330	Arginine and proline metabolism	30
ghi00220	Arginine biosynthesis	30
ghi00770	Pantothenate and CoA biosynthesis	28
ghi00950	Isoquinoline alkaloid biosynthesis	26
ghi00640	Propanoate metabolism	25
ghi01212	Fatty acid metabolism	25
ghi04120	Ubiquitin mediated proteolysis	25
ghi01210	2-Oxocarboxylic acid metabolism	23
ghi00051	Fructose and mannose metabolism	21
ghi04146	Peroxisome	21
ghi00600	Sphingolipid metabolism	21
ghi03410	Base excision repair	20
ghi00360	Phenylalanine metabolism	20
ghi00904	Diterpenoid biosynthesis	20
ghi00260	Glycine, serine and threonine metabolism	20
ghi00603	Glycosphingolipid biosynthesis-globo and isoglobo series	19
ghi00290	Valine, leucine and isoleucine biosynthesis	19
ghi00966	Glucosinolate biosynthesis	19
ghi04136	Autophagy-other	18
ghi00906	Carotenoid biosynthesis	18
ghi00310	Lysine degradation	17
ghi00730	Thiamine metabolism	17
ghi03022	Basal transcription factors	16
ghi00630	Glyoxylate and dicarboxylate metabolism	16
ghi00903	Limonene and pinene degradation	15
ghi04070	Phosphatidylinositol signaling system	15
ghi01040	Biosynthesis of unsaturated fatty acids	15
ghi00340	Histidine metabolism	15
ghi00960	Tropane, piperidine and pyridine alkaloid biosynthesis	14
ghi00740	Riboflavin metabolism	14
ghi04712	Circadian rhythm-plant	13
ghi00590	Arachidonic acid metabolism	13
ghi00130	Ubiquinone and other terpenoid-quinone biosynthesis	13
ghi00400	Phenylalanine, tyrosine and tryptophan biosynthesis	12
ghi00510	N-Glycan biosynthesis	12
ghi00511	Other glycan degradation	11
ghi00920	Sulfur metabolism	9
ghi03060	Protein export	9
ghi00860	Porphyrin and chlorophyll metabolism	9
ghi00430	Taurine and hypotaurine metabolism	8
ghi00061	Fatty acid biosynthesis	8
ghi00650	Butanoate metabolism	8
ghi03050	Proteasome	7
ghi00760	Nicotinate and nicotinamide metabolism	7
ghi00660	C5-Branched dibasic acid metabolism	6
ghi00450	Selenocompound metabolism	6
ghi00100	Steroid biosynthesis	6
ghi00020	Citrate cycle (TCA cycle)	5
ghi00943	Isoflavonoid biosynthesis	4
ghi00460	Cyanoamino acid metabolism	4
ghi00970	Aminoacyl-tRNA biosynthesis	4
ghi00905	Brassinosteroid biosynthesis	4
ghi00790	Folate biosynthesis	4
ghi03020	RNA polymerase	4
ghi00240	Pyrimidine metabolism	3
ghi00196	Photosynthesis-antenna proteins	3
ghi00591	Linoleic acid metabolism	2
ghi03440	Homologous recombination	2
ghi00565	Ether lipid metabolism	2
ghi00944	Flavone and flavonol biosynthesis	1

## Sheet: L38-Early
ID	Pathway	Number
ghi01100	Metabolic pathways	1644
ghi01110	Biosynthesis of secondary metabolites	959
ghi04075	Plant hormone signal transduction	480
ghi04626	Plant-pathogen interaction	413
ghi03010	Ribosome	269
ghi00940	Phenylpropanoid biosynthesis	267
ghi00040	Pentose and glucuronate interconversions	259
ghi01230	Biosynthesis of amino acids	240
ghi01200	Carbon metabolism	210
ghi04141	Protein processing in endoplasmic reticulum	206
ghi04016	MAPK signaling pathway-plant	172
ghi00480	Glutathione metabolism	143
ghi00010	Glycolysis / Gluconeogenesis	135
ghi00500	Starch and sucrose metabolism	123
ghi00520	Amino sugar and nucleotide sugar metabolism	121
ghi01240	Biosynthesis of cofactors	120
ghi00270	Cysteine and methionine metabolism	90
ghi04144	Endocytosis	87
ghi04120	Ubiquitin mediated proteolysis	82
ghi00190	Oxidative phosphorylation	73
ghi03018	RNA degradation	72
ghi00030	Pentose phosphate pathway	68
ghi00620	Pyruvate metabolism	64
ghi04145	Phagosome	64
ghi00053	Ascorbate and aldarate metabolism	63
ghi00561	Glycerolipid metabolism	62
ghi00941	Flavonoid biosynthesis	62
ghi01210	2-Oxocarboxylic acid metabolism	59
ghi03013	RNA transport	57
ghi00945	Stilbenoid, diarylheptanoid and gingerol biosynthesis	56
ghi00051	Fructose and mannose metabolism	52
ghi00230	Purine metabolism	51
ghi00710	Carbon fixation in photosynthetic organisms	50
ghi00062	Fatty acid elongation	47
ghi00380	Tryptophan metabolism	46
ghi03040	Spliceosome	46
ghi00350	Tyrosine metabolism	43
ghi00052	Galactose metabolism	42
ghi00770	Pantothenate and CoA biosynthesis	39
ghi00904	Diterpenoid biosynthesis	38
ghi04070	Phosphatidylinositol signaling system	35
ghi00564	Glycerophospholipid metabolism	35
ghi00562	Inositol phosphate metabolism	35
ghi00280	Valine, leucine and isoleucine degradation	34
ghi00630	Glyoxylate and dicarboxylate metabolism	33
ghi00410	beta-Alanine metabolism	33
ghi00330	Arginine and proline metabolism	32
ghi03015	mRNA surveillance pathway	30
ghi00073	Cutin, suberine and wax biosynthesis	30
ghi00020	Citrate cycle (TCA cycle)	28
ghi00909	Sesquiterpenoid and triterpenoid biosynthesis	27
ghi03060	Protein export	27
ghi00960	Tropane, piperidine and pyridine alkaloid biosynthesis	26
ghi00071	Fatty acid degradation	26
ghi00910	Nitrogen metabolism	26
ghi00100	Steroid biosynthesis	25
ghi00950	Isoquinoline alkaloid biosynthesis	25
ghi00250	Alanine, aspartate and glutamate metabolism	23
ghi00260	Glycine, serine and threonine metabolism	23
ghi00290	Valine, leucine and isoleucine biosynthesis	23
ghi04712	Circadian rhythm-plant	23
ghi04146	Peroxisome	22
ghi00310	Lysine degradation	21
ghi00970	Aminoacyl-tRNA biosynthesis	21
ghi00600	Sphingolipid metabolism	19
ghi00966	Glucosinolate biosynthesis	19
ghi00603	Glycosphingolipid biosynthesis-globo and isoglobo series	19
ghi00240	Pyrimidine metabolism	18
ghi00920	Sulfur metabolism	18
ghi00450	Selenocompound metabolism	16
ghi03008	Ribosome biogenesis in eukaryotes	16
ghi00360	Phenylalanine metabolism	16
ghi00903	Limonene and pinene degradation	15
ghi00340	Histidine metabolism	15
ghi00906	Carotenoid biosynthesis	15
ghi00220	Arginine biosynthesis	15
ghi00400	Phenylalanine, tyrosine and tryptophan biosynthesis	15
ghi00061	Fatty acid biosynthesis	13
ghi01212	Fatty acid metabolism	13
ghi00908	Zeatin biosynthesis	12
ghi00460	Cyanoamino acid metabolism	12
ghi00592	alpha-Linolenic acid metabolism	12
ghi00591	Linoleic acid metabolism	12
ghi00905	Brassinosteroid biosynthesis	11
ghi03050	Proteasome	10
ghi00750	Vitamin B6 metabolism	9
ghi03022	Basal transcription factors	9
ghi00640	Propanoate metabolism	9
ghi00513	Various types of N-glycan biosynthesis	8
ghi00660	C5-Branched dibasic acid metabolism	6
ghi02010	ABC transporters	6
ghi00130	Ubiquinone and other terpenoid-quinone biosynthesis	6
ghi00760	Nicotinate and nicotinamide metabolism	6
ghi00670	One carbon pool by folate	4
ghi03020	RNA polymerase	4
ghi00563	Glycosylphosphatidylinositol (GPI)-anchor biosynthesis	4
ghi00195	Photosynthesis	4
ghi03410	Base excision repair	3
ghi00740	Riboflavin metabolism	3
ghi00232	Caffeine metabolism	2
ghi04136	Autophagy-other	2
ghi00300	Lysine biosynthesis	2
ghi00261	Monobactam biosynthesis	2
ghi00510	N-Glycan biosynthesis	2
ghi00790	Folate biosynthesis	2
ghi00900	Terpenoid backbone biosynthesis	2
ghi00650	Butanoate metabolism	2
ghi00942	Anthocyanin biosynthesis	2
ghi00590	Arachidonic acid metabolism	2
ghi00565	Ether lipid metabolism	2
ghi00944	Flavone and flavonol biosynthesis	1
ghi03440	Homologous recombination	1

## Sheet: J1-Late
ID	Pathway	Number
ghi01100	Metabolic pathways	1914
ghi01110	Biosynthesis of secondary metabolites	989
ghi04075	Plant hormone signal transduction	451
ghi04626	Plant-pathogen interaction	309
ghi00040	Pentose and glucuronate interconversions	289
ghi03010	Ribosome	242
ghi00940	Phenylpropanoid biosynthesis	211
ghi04016	MAPK signaling pathway - plant	207
ghi01200	Carbon metabolism	202
ghi04141	Protein processing in endoplasmic reticulum	184
ghi01240	Biosynthesis of cofactors	153
ghi01230	Biosynthesis of amino acids	151
ghi00480	Glutathione metabolism	134
ghi00520	Amino sugar and nucleotide sugar metabolism	128
ghi00500	Starch and sucrose metabolism	126
ghi00010	Glycolysis / Gluconeogenesis	124
ghi04145	Phagosome	119
ghi03015	mRNA surveillance pathway	109
ghi04144	Endocytosis	108
ghi04120	Ubiquitin mediated proteolysis	105
ghi03040	Spliceosome	101
ghi00564	Glycerophospholipid metabolism	97
ghi00620	Pyruvate metabolism	95
ghi00270	Cysteine and methionine metabolism	95
ghi00053	Ascorbate and aldarate metabolism	94
ghi00195	Photosynthesis	85
ghi00630	Glyoxylate and dicarboxylate metabolism	77
ghi00330	Arginine and proline metabolism	77
ghi00561	Glycerolipid metabolism	74
ghi04070	Phosphatidylinositol signaling system	68
ghi01212	Fatty acid metabolism	60
ghi00020	Citrate cycle (TCA cycle)	60
ghi00710	Carbon fixation in photosynthetic organisms	59
ghi00562	Inositol phosphate metabolism	58
ghi00230	Purine metabolism	58
ghi00062	Fatty acid elongation	56
ghi03013	RNA transport	52
ghi00260	Glycine, serine and threonine metabolism	52
ghi04712	Circadian rhythm - plant	47
ghi00460	Cyanoamino acid metabolism	45
ghi00061	Fatty acid biosynthesis	45
ghi02010	ABC transporters	44
ghi00030	Pentose phosphate pathway	44
ghi00051	Fructose and mannose metabolism	44
ghi00052	Galactose metabolism	43
ghi00380	Tryptophan metabolism	42
ghi03018	RNA degradation	39
ghi00100	Steroid biosynthesis	39
ghi00240	Pyrimidine metabolism	38
ghi00565	Ether lipid metabolism	38
ghi03030	DNA replication	36
ghi04146	Peroxisome	35
ghi00920	Sulfur metabolism	34
ghi01210	2-Oxocarboxylic acid metabolism	33
ghi00910	Nitrogen metabolism	33
ghi00906	Carotenoid biosynthesis	32
ghi00196	Photosynthesis - antenna proteins	32
ghi00909	Sesquiterpenoid and triterpenoid biosynthesis	31
ghi03440	Homologous recombination	29
ghi00941	Flavonoid biosynthesis	28
ghi03008	Ribosome biogenesis in eukaryotes	27
ghi00280	Valine, leucine and isoleucine degradation	27
ghi00904	Diterpenoid biosynthesis	25
ghi03420	Nucleotide excision repair	24
ghi04130	SNARE interactions in vesicular transport	23
ghi00250	Alanine, aspartate and glutamate metabolism	23
ghi00780	Biotin metabolism	22
ghi00592	alpha-Linolenic acid metabolism	22
ghi00310	Lysine degradation	22
ghi03410	Base excision repair	21
ghi00770	Pantothenate and CoA biosynthesis	19
ghi00945	Stilbenoid, diarylheptanoid and gingerol biosynthesis	19
ghi00730	Thiamine metabolism	19
ghi03430	Mismatch repair	18
ghi00640	Propanoate metabolism	17
ghi00670	One carbon pool by folate	17
ghi00350	Tyrosine metabolism	17
ghi00190	Oxidative phosphorylation	17
ghi00900	Terpenoid backbone biosynthesis	16
ghi00400	Phenylalanine, tyrosine and tryptophan biosynthesis	16
ghi00071	Fatty acid degradation	15
ghi00600	Sphingolipid metabolism	15
ghi00903	Limonene and pinene degradation	15
ghi00340	Histidine metabolism	15
ghi00410	beta-Alanine metabolism	15
ghi00514	Other types of O-glycan biosynthesis	14
ghi00450	Selenocompound metabolism	14
ghi00960	Tropane, piperidine and pyridine alkaloid biosynthesis	13
ghi00950	Isoquinoline alkaloid biosynthesis	12
ghi00130	Ubiquinone and other terpenoid-quinone biosynthesis	12
ghi00908	Zeatin biosynthesis	12
ghi00970	Aminoacyl-tRNA biosynthesis	12
ghi00650	Butanoate metabolism	11
ghi00290	Valine, leucine and isoleucine biosynthesis	10
ghi03020	RNA polymerase	10
ghi00660	C5-Branched dibasic acid metabolism	10
ghi00905	Brassinosteroid biosynthesis	9
ghi00860	Porphyrin and chlorophyll metabolism	9
ghi00513	Various types of N-glycan biosynthesis	9
ghi01040	Biosynthesis of unsaturated fatty acids	9
ghi00531	Glycosaminoglycan degradation	9
ghi00510	N-Glycan biosynthesis	9
ghi00511	Other glycan degradation	7
ghi03060	Protein export	7
ghi00750	Vitamin B6 metabolism	7
ghi00073	Cutin, suberine and wax biosynthesis	7
ghi00966	Glucosinolate biosynthesis	6
ghi00360	Phenylalanine metabolism	6
ghi03022	Basal transcription factors	5
ghi03050	Proteasome	4
ghi00563	Glycosylphosphatidylinositol (GPI)-anchor biosynthesis	4
ghi00300	Lysine biosynthesis	4
ghi00261	Monobactam biosynthesis	4
ghi03450	Non-homologous end-joining	3
ghi00790	Folate biosynthesis	2
ghi00220	Arginine biosynthesis	2
ghi00590	Arachidonic acid metabolism	2
ghi00760	Nicotinate and nicotinamide metabolism	2
ghi00604	Glycosphingolipid biosynthesis - ganglio series	1
ghi00944	Flavone and flavonol biosynthesis	1

## Sheet: L38-Late
ID	Pathway	Number
ghi01100	Metabolic pathways	2878
ghi01110	Biosynthesis of secondary metabolites	1653
ghi04075	Plant hormone signal transduction	680
ghi04626	Plant-pathogen interaction	484
ghi00940	Phenylpropanoid biosynthesis	326
ghi04016	MAPK signaling pathway - plant	324
ghi00040	Pentose and glucuronate interconversions	300
ghi00500	Starch and sucrose metabolism	287
ghi04141	Protein processing in endoplasmic reticulum	275
ghi01200	Carbon metabolism	272
ghi01230	Biosynthesis of amino acids	258
ghi01240	Biosynthesis of cofactors	234
ghi00520	Amino sugar and nucleotide sugar metabolism	208
ghi03015	mRNA surveillance pathway	202
ghi04120	Ubiquitin mediated proteolysis	181
ghi03040	Spliceosome	175
ghi04144	Endocytosis	174
ghi00480	Glutathione metabolism	166
ghi00010	Glycolysis / Gluconeogenesis	157
ghi00561	Glycerolipid metabolism	155
ghi00564	Glycerophospholipid metabolism	141
ghi03013	RNA transport	136
ghi04145	Phagosome	133
ghi00620	Pyruvate metabolism	132
ghi00270	Cysteine and methionine metabolism	126
ghi03010	Ribosome	107
ghi00630	Glyoxylate and dicarboxylate metabolism	105
ghi00710	Carbon fixation in photosynthetic organisms	103
ghi00380	Tryptophan metabolism	99
ghi00053	Ascorbate and aldarate metabolism	98
ghi03018	RNA degradation	93
ghi00941	Flavonoid biosynthesis	92
ghi00592	alpha-Linolenic acid metabolism	85
ghi00330	Arginine and proline metabolism	83
ghi00562	Inositol phosphate metabolism	80
ghi04070	Phosphatidylinositol signaling system	80
ghi04712	Circadian rhythm - plant	78
ghi04146	Peroxisome	73
ghi00052	Galactose metabolism	69
ghi00071	Fatty acid degradation	68
ghi01212	Fatty acid metabolism	64
ghi00350	Tyrosine metabolism	62
ghi00910	Nitrogen metabolism	61
ghi00030	Pentose phosphate pathway	61
ghi00250	Alanine, aspartate and glutamate metabolism	60
ghi01210	2-Oxocarboxylic acid metabolism	60
ghi00260	Glycine, serine and threonine metabolism	57
ghi00565	Ether lipid metabolism	56
ghi00051	Fructose and mannose metabolism	55
ghi00230	Purine metabolism	54
ghi00945	Stilbenoid, diarylheptanoid and gingerol biosynthesis	54
ghi00410	beta-Alanine metabolism	52
ghi04130	SNARE interactions in vesicular transport	52
ghi00020	Citrate cycle (TCA cycle)	51
ghi02010	ABC transporters	50
ghi00909	Sesquiterpenoid and triterpenoid biosynthesis	50
ghi00062	Fatty acid elongation	50
ghi00280	Valine, leucine and isoleucine degradation	49
ghi00220	Arginine biosynthesis	48
ghi00904	Diterpenoid biosynthesis	48
ghi00400	Phenylalanine, tyrosine and tryptophan biosynthesis	48
ghi00460	Cyanoamino acid metabolism	48
ghi00073	Cutin, suberine and wax biosynthesis	46
ghi00100	Steroid biosynthesis	46
ghi00130	Ubiquinone and other terpenoid-quinone biosynthesis	46
ghi00920	Sulfur metabolism	45
ghi00600	Sphingolipid metabolism	43
ghi00360	Phenylalanine metabolism	42
ghi01040	Biosynthesis of unsaturated fatty acids	42
ghi03008	Ribosome biogenesis in eukaryotes	40
ghi00770	Pantothenate and CoA biosynthesis	40
ghi00190	Oxidative phosphorylation	39
ghi00900	Terpenoid backbone biosynthesis	38
ghi00513	Various types of N-glycan biosynthesis	38
ghi00908	Zeatin biosynthesis	38
ghi00240	Pyrimidine metabolism	37
ghi00061	Fatty acid biosynthesis	36
ghi00650	Butanoate metabolism	35
ghi00960	Tropane, piperidine and pyridine alkaloid biosynthesis	35
ghi00310	Lysine degradation	33
ghi00730	Thiamine metabolism	32
ghi00906	Carotenoid biosynthesis	32
ghi00950	Isoquinoline alkaloid biosynthesis	32
ghi03410	Base excision repair	31
ghi03060	Protein export	30
ghi00640	Propanoate metabolism	29
ghi00603	Glycosphingolipid biosynthesis - globo and isoglobo series	29
ghi04136	Autophagy - other	28
ghi03440	Homologous recombination	27
ghi00591	Linoleic acid metabolism	27
ghi00340	Histidine metabolism	24
ghi00590	Arachidonic acid metabolism	23
ghi00970	Aminoacyl-tRNA biosynthesis	22
ghi00860	Porphyrin and chlorophyll metabolism	22
ghi00510	N-Glycan biosynthesis	21
ghi03020	RNA polymerase	20
ghi00195	Photosynthesis	20
ghi03030	DNA replication	20
ghi00905	Brassinosteroid biosynthesis	18
ghi00966	Glucosinolate biosynthesis	18
ghi03420	Nucleotide excision repair	18
ghi03050	Proteasome	17
ghi00670	One carbon pool by folate	17
ghi03430	Mismatch repair	17
ghi00290	Valine, leucine and isoleucine biosynthesis	17
ghi00430	Taurine and hypotaurine metabolism	16
ghi00903	Limonene and pinene degradation	15
ghi00760	Nicotinate and nicotinamide metabolism	14
ghi00450	Selenocompound metabolism	12
ghi00511	Other glycan degradation	12
ghi00750	Vitamin B6 metabolism	11
ghi00740	Riboflavin metabolism	11
ghi00072	Synthesis and degradation of ketone bodies	10
ghi03022	Basal transcription factors	10
ghi00601	Glycosphingolipid biosynthesis - lacto and neolacto series	10
ghi00790	Folate biosynthesis	9
ghi00440	Phosphonate and phosphinate metabolism	9
ghi00531	Glycosaminoglycan degradation	9
ghi00563	Glycosylphosphatidylinositol (GPI)-anchor biosynthesis	8
ghi00780	Biotin metabolism	7
ghi00300	Lysine biosynthesis	6
ghi00196	Photosynthesis - antenna proteins	6
ghi00998	Biosynthesis of various secondary metabolites - part 2	4
ghi00943	Isoflavonoid biosynthesis	4
ghi00660	C5-Branched dibasic acid metabolism	4
ghi04122	Sulfur relay system	2
ghi00785	Lipoic acid metabolism	2
ghi00604	Glycosphingolipid biosynthesis - ganglio series	1

## Sheet: J1-Sustanable
ID	Pathway	Number
ghi01100	Metabolic pathways	850
ghi01110	Biosynthesis of secondary metabolites	558
ghi04626	Plant-pathogen interaction	342
ghi00940	Phenylpropanoid biosynthesis	229
ghi04075	Plant hormone signal transduction	198
ghi00040	Pentose and glucuronate interconversions	126
ghi01200	Carbon metabolism	100
ghi00195	Photosynthesis	77
ghi04016	MAPK signaling pathway - plant	73
ghi01230	Biosynthesis of amino acids	69
ghi04141	Protein processing in endoplasmic reticulum	68
ghi00010	Glycolysis / Gluconeogenesis	65
ghi00500	Starch and sucrose metabolism	61
ghi03018	RNA degradation	60
ghi04144	Endocytosis	59
ghi04120	Ubiquitin mediated proteolysis	56
ghi03040	Spliceosome	55
ghi00062	Fatty acid elongation	47
ghi00630	Glyoxylate and dicarboxylate metabolism	46
ghi00051	Fructose and mannose metabolism	45
ghi00030	Pentose phosphate pathway	42
ghi00052	Galactose metabolism	40
ghi00330	Arginine and proline metabolism	39
ghi00710	Carbon fixation in photosynthetic organisms	38
ghi01240	Biosynthesis of cofactors	36
ghi00564	Glycerophospholipid metabolism	35
ghi00196	Photosynthesis - antenna proteins	35
ghi00380	Tryptophan metabolism	31
ghi00565	Ether lipid metabolism	29
ghi00250	Alanine, aspartate and glutamate metabolism	28
ghi00904	Diterpenoid biosynthesis	25
ghi04070	Phosphatidylinositol signaling system	25
ghi00920	Sulfur metabolism	24
ghi00130	Ubiquinone and other terpenoid-quinone biosynthesis	23
ghi00460	Cyanoamino acid metabolism	22
ghi00053	Ascorbate and aldarate metabolism	20
ghi00900	Terpenoid backbone biosynthesis	19
ghi00561	Glycerolipid metabolism	18
ghi00220	Arginine biosynthesis	18
ghi00620	Pyruvate metabolism	18
ghi03010	Ribosome	18
ghi04146	Peroxisome	17
ghi00640	Propanoate metabolism	17
ghi00910	Nitrogen metabolism	16
ghi00240	Pyrimidine metabolism	15
ghi00860	Porphyrin and chlorophyll metabolism	15
ghi03015	mRNA surveillance pathway	15
ghi00270	Cysteine and methionine metabolism	14
ghi00260	Glycine, serine and threonine metabolism	14
ghi00360	Phenylalanine metabolism	13
ghi00410	beta-Alanine metabolism	13
ghi00280	Valine, leucine and isoleucine degradation	13
ghi03013	RNA transport	12
ghi00908	Zeatin biosynthesis	12
ghi00730	Thiamine metabolism	12
ghi04712	Circadian rhythm - plant	12
ghi00592	alpha-Linolenic acid metabolism	11
ghi00591	Linoleic acid metabolism	10
ghi00071	Fatty acid degradation	10
ghi03008	Ribosome biogenesis in eukaryotes	9
ghi03060	Protein export	9
ghi00905	Brassinosteroid biosynthesis	8
ghi00909	Sesquiterpenoid and triterpenoid biosynthesis	8
ghi00590	Arachidonic acid metabolism	8
ghi00480	Glutathione metabolism	8
ghi00430	Taurine and hypotaurine metabolism	8
ghi00190	Oxidative phosphorylation	7
ghi01212	Fatty acid metabolism	6
ghi00906	Carotenoid biosynthesis	6
ghi00450	Selenocompound metabolism	6
ghi03050	Proteasome	6
ghi01040	Biosynthesis of unsaturated fatty acids	6
ghi00230	Purine metabolism	6
ghi00261	Monobactam biosynthesis	6
ghi00945	Stilbenoid, diarylheptanoid and gingerol biosynthesis	5
ghi00941	Flavonoid biosynthesis	5
ghi00020	Citrate cycle (TCA cycle)	4
ghi01210	2-Oxocarboxylic acid metabolism	4
ghi03030	DNA replication	3
ghi03430	Mismatch repair	3
ghi03420	Nucleotide excision repair	3
ghi00740	Riboflavin metabolism	2
ghi00563	Glycosylphosphatidylinositol (GPI)-anchor biosynthesis	2
ghi00760	Nicotinate and nicotinamide metabolism	2
ghi00966	Glucosinolate biosynthesis	2

## Sheet: L38-Sustanable
ID	Pathway	Number
ghi01100	Metabolic pathways	2234
ghi01110	Biosynthesis of secondary metabolites	1211
ghi04075	Plant hormone signal transduction	564
ghi04626	Plant-pathogen interaction	481
ghi00940	Phenylpropanoid biosynthesis	293
ghi00040	Pentose and glucuronate interconversions	292
ghi04016	MAPK signaling pathway - plant	257
ghi00500	Starch and sucrose metabolism	251
ghi01200	Carbon metabolism	215
ghi04141	Protein processing in endoplasmic reticulum	215
ghi00520	Amino sugar and nucleotide sugar metabolism	213
ghi01230	Biosynthesis of amino acids	170
ghi00010	Glycolysis / Gluconeogenesis	155
ghi04144	Endocytosis	147
ghi03015	mRNA surveillance pathway	145
ghi00480	Glutathione metabolism	139
ghi01240	Biosynthesis of cofactors	126
ghi04120	Ubiquitin mediated proteolysis	114
ghi00620	Pyruvate metabolism	108
ghi00052	Galactose metabolism	98
ghi04070	Phosphatidylinositol signaling system	98
ghi00270	Cysteine and methionine metabolism	96
ghi00561	Glycerolipid metabolism	93
ghi00941	Flavonoid biosynthesis	93
ghi00710	Carbon fixation in photosynthetic organisms	92
ghi00051	Fructose and mannose metabolism	91
ghi03040	Spliceosome	86
ghi00030	Pentose phosphate pathway	84
ghi03010	Ribosome	82
ghi00562	Inositol phosphate metabolism	78
ghi03013	RNA transport	78
ghi00592	alpha-Linolenic acid metabolism	73
ghi00330	Arginine and proline metabolism	73
ghi00053	Ascorbate and aldarate metabolism	71
ghi00564	Glycerophospholipid metabolism	70
ghi03018	RNA degradation	70
ghi00350	Tyrosine metabolism	58
ghi04145	Phagosome	55
ghi04146	Peroxisome	53
ghi04712	Circadian rhythm - plant	52
ghi00945	Stilbenoid, diarylheptanoid and gingerol biosynthesis	51
ghi00410	beta-Alanine metabolism	49
ghi00062	Fatty acid elongation	47
ghi00460	Cyanoamino acid metabolism	46
ghi00360	Phenylalanine metabolism	46
ghi02010	ABC transporters	44
ghi04130	SNARE interactions in vesicular transport	42
ghi00190	Oxidative phosphorylation	41
ghi00920	Sulfur metabolism	41
ghi00071	Fatty acid degradation	40
ghi00380	Tryptophan metabolism	38
ghi00904	Diterpenoid biosynthesis	38
ghi00630	Glyoxylate and dicarboxylate metabolism	37
ghi00250	Alanine, aspartate and glutamate metabolism	36
ghi00910	Nitrogen metabolism	35
ghi00908	Zeatin biosynthesis	34
ghi00900	Terpenoid backbone biosynthesis	33
ghi00950	Isoquinoline alkaloid biosynthesis	33
ghi00640	Propanoate metabolism	31
ghi01210	2-Oxocarboxylic acid metabolism	31
ghi01212	Fatty acid metabolism	30
ghi00230	Purine metabolism	30
ghi00280	Valine, leucine and isoleucine degradation	26
ghi00400	Phenylalanine, tyrosine and tryptophan biosynthesis	26
ghi00600	Sphingolipid metabolism	26
ghi00020	Citrate cycle (TCA cycle)	26
ghi00240	Pyrimidine metabolism	25
ghi00073	Cutin, suberine and wax biosynthesis	24
ghi00260	Glycine, serine and threonine metabolism	23
ghi01040	Biosynthesis of unsaturated fatty acids	21
ghi00730	Thiamine metabolism	21
ghi00960	Tropane, piperidine and pyridine alkaloid biosynthesis	21
ghi00906	Carotenoid biosynthesis	21
ghi00511	Other glycan degradation	19
ghi00909	Sesquiterpenoid and triterpenoid biosynthesis	19
ghi00650	Butanoate metabolism	18
ghi00510	N-Glycan biosynthesis	18
ghi00100	Steroid biosynthesis	16
ghi00220	Arginine biosynthesis	16
ghi03440	Homologous recombination	15
ghi00790	Folate biosynthesis	14
ghi00195	Photosynthesis	14
ghi00565	Ether lipid metabolism	14
ghi03420	Nucleotide excision repair	14
ghi03008	Ribosome biogenesis in eukaryotes	13
ghi03050	Proteasome	12
ghi03030	DNA replication	12
ghi00970	Aminoacyl-tRNA biosynthesis	11
ghi00440	Phosphonate and phosphinate metabolism	11
ghi00514	Other types of O-glycan biosynthesis	10
ghi03020	RNA polymerase	10
ghi00591	Linoleic acid metabolism	10
ghi00860	Porphyrin and chlorophyll metabolism	10
ghi03430	Mismatch repair	10
ghi00760	Nicotinate and nicotinamide metabolism	9
ghi00905	Brassinosteroid biosynthesis	9
ghi03022	Basal transcription factors	9
ghi00061	Fatty acid biosynthesis	9
ghi00750	Vitamin B6 metabolism	9
ghi00130	Ubiquinone and other terpenoid-quinone biosynthesis	9
ghi00310	Lysine degradation	8
ghi00430	Taurine and hypotaurine metabolism	8
ghi00450	Selenocompound metabolism	8
ghi00740	Riboflavin metabolism	6
ghi00261	Monobactam biosynthesis	6
ghi00944	Flavone and flavonol biosynthesis	6
ghi00300	Lysine biosynthesis	6
ghi00290	Valine, leucine and isoleucine biosynthesis	5
ghi00966	Glucosinolate biosynthesis	5
ghi00340	Histidine metabolism	5
ghi00590	Arachidonic acid metabolism	5
ghi00943	Isoflavonoid biosynthesis	4
ghi00072	Synthesis and degradation of ketone bodies	3
ghi04136	Autophagy - other	3
ghi00232	Caffeine metabolism	2
ghi03410	Base excision repair	2
ghi04122	Sulfur relay system	2
ghi00780	Biotin metabolism	2
ghi00531	Glycosaminoglycan degradation	1
ghi00604	Glycosphingolipid biosynthesis - ganglio series	1
