# Supplementary material for: Transcriptome Analysis of a Cotton Cultivar Provides Insights into the Differentially Expressed Genes Underlying Heightened Resistance to the Devastating Verticillium Wilt
Source: Cells. 2021 Oct 30;10(11):2961. doi: 10.3390/cells10112961 (PMC8616101; doi:10.3390/cells10112961)
Supplement: Supplementary file 1 [file cells-10-02961-s001.zip › TableS4-Expression pattern of DEGs associated with plant-pathogen interaction.xlsx]

## Sheet: Sheet1
Table S4-Expression pattern of DEGs associated with plant-pathogen interaction
KO-ID	Gene	GeneID	log2FoldChange (L38-24/0)	Padj	log2FoldChange (L38-72/0)	Padj	log2FoldChange (J1-24/0)	Padj	log2FoldChange (J1-72/0)	Padj
K13412	CDPK	LOC107936495	0.47193	0.513988	1.45589	1.72846e-08	1.20657	0.167088	0.178409	0.946934
		LOC107887391	0.158128	0.95077	1.0737	0.0405777
		LOC107915714	-0.137379	0.852451	-0.555307	0.00636462	1.12938	0.0239637	0.355991	0.737033
		LOC107936355	-0.453835	0.482092	-1.35811	8.54814e-06	6.56913	0.261003
		LOC107942972	-0.533437	0.75061	1.54215	0.0395656	-0.318683	0.956185	1.12645	0.111721
		LOC107955272	-0.555293	0.215821	-1.2143	1.20026e-10	0.178681	0.848447	-0.161645	0.651201
		LOC107909452	-0.693363	0.108031	-1.02626	0.00150637	10.3546	6.07328e-15	9.79203	3.5011e-13
		LOC107898733	-0.709374	0.00439075	-1.30205	7.15587e-21	-0.0370297	0.970811	0.237846	0.330753
		LOC107951438	-0.759908	0.0175854	-1.31138	1.79747e-10	0.873198	0.224482	0.39885	0.735804
		LOC107942236	-0.806225	0.00329809	-1.01984	1.65423e-06	0.393874	0.234225	0.352735	0.257482
		LOC107910263	-0.811156	0.000382398	-1.12614	5.93068e-13	0.115926	0.905946	0.317595	0.2163
		LOC107935081	-0.854734	0.0825502	-1.09874	0.000567838	-0.751815	0.326037	-0.496579	0.390604
		LOC107897501	-0.915645	0.0146631	-1.61716	9.33549e-20	0.00396677	0.997949	-0.0697658	0.953396
		LOC107912153	-0.986615	0.0264309	-1.78847	4.48201e-07	0.511254	0.713222	0.471928	0.650876
		LOC107958287	-1.02204	0.000118552	-1.1728	1.88157e-09	0.197539	0.890345	0.209957	0.798721
		LOC107923954	-1.17605	5.79025e-08	-0.596852	0.002424	-0.443595	0.157531	0.0769893	0.897622
		LOC107930373	-1.26133	0.316747	-3.85925	2.85941e-07	1.2628	0.852144	1.88892	0.343779
		LOC107905240	-1.38431	2.25848e-06	-0.721779	0.0296786	-0.608232	0.223593	0.0697376	0.94897
		LOC107930865	-1.58755	4.16314e-07	-1.60804	5.68569e-10
		LOC107926863	-1.65887	1.77369e-08	-2.11351	6.56989e-21	-0.134161	0.931274	0.152368	0.878125
		LOC107929031	-1.81743	0.00469318	-1.99814	2.35519e-06	-1.81172	0.86947	1.80668	0.348334
		LOC107892370	-2.04787	1.69417e-12	-1.92361	5.07475e-19	-0.588149	0.00303436	-0.327251	0.0875432
		LOC107942183	-2.08652	2.96396e-27	-2.73711	9.33826e-70	-0.445165	0.438826	-0.174416	0.752872
		LOC107917802	-2.18112	1.36245e-18	-2.48676	1.19421e-36	-0.239917	0.918932	-0.529605	0.513813
		LOC107903399	-2.18844	0.0254804	-0.805105	0.323433	-2.16085	0.868045	0.0760227	0.991213
		LOC107902176	-2.68824	1.09866e-05	-3.97941	1.49673e-05	1.16988	0.824633	1.92607	0.140072
		LOC107927700	-3.47744	9.70791e-09	0.436945	0.381571	-0.666335	0.661492	-0.985703	0.352211
K05391	CNGCs	LOC107893475	2.60663	1.55962e-05	2.64339	4.78116e-07	0.824267	0.751286	1.17622	0.0318079
		LOC107903585	2.3354	0.0355149	2.20785	0.00156103	-1.11674	0.416971	-1.29708	0.0711209
		LOC107899152	0.682931	0.134932	1.26067	6.36868e-06
		LOC107893439	0.433174	0.369055	-0.16943	0.806708	21.3807	3.77062e-06
		LOC107906287	-0.725794	0.467348	-1.04741	0.00908235
		LOC107951355	-1.11594	0.0298822	-1.43486	3.26752e-06
		LOC107943918	-1.30512	0.000617586	-2.42453	9.48569e-15	1.12152	0.418668	-0.904605	0.789657
		LOC107953775	-1.42401	2.52251e-07	-2.3036	3.27473e-09	-0.492893	0.649527	-0.741218	0.17614
		LOC107903571	-2.67631	0.0106958	-1.13094	0.256773
		LOC107927660	-2.72622	5.11824e-11	-3.44342	4.88878e-16	-0.14911	0.962211	-0.115741	0.947327
		LOC107959813	-2.91878	3.92743e-09	-1.62632	1.20994e-06	0.184964	0.962211	0.069845	0.966985
		LOC107904179	-3.53444	0.137426	-3.80557	0.0151192	-0.297023	0.970811	-0.859274	0.912847
		LOC107963895	-3.7159	3.67906e-28	-4.42839	3.09055e-34	0.0503994	0.985688	0.31383	0.795039
K13448	CaMCML	LOC107909539	2.18118	0.0079997	1.19865	0.00619296	1.06912	0.0383533	0.0202004	0.988151
		LOC107894259	0.462992	0.869294	1.64778	0.074245			5.5125	0.033464
		LOC107908351	0.425378	0.874386	-1.68616	0.181777	0.970936	0.596337	-2.28415	0.0472163
		LOC107889393	0.115939	0.884424	0.281802	0.422525	-1.15458	2.6983e-17	-0.80612	9.10673e-12
		LOC107958815	-0.287766	0.903515	-1.72798	0.00073575	1.95636	0.000985382	-0.657895	0.65543
		LOC107896932	-0.42636	0.417688	0.189116	0.676362	-2.35319	1.68643e-19	-0.499994	0.100593
		LOC107961053	-0.495082	0.699289	-1.35092	5.62198e-05	0.205603	0.970811	-0.192019	0.949489
		LOC107895328	-0.586159	0.114587	-1.22364	4.33916e-11	-0.419174	0.226378	0.369001	0.104103
		LOC107892063	-0.682934	0.390297	-2.62422	5.81354e-11	-0.479302	0.959638	-1.30621	0.567461
		LOC107933177	-0.768496	0.103697	-0.75883	0.0495418	-1.04324	0.0151068	-0.267197	0.691157
		LOC107946475	-0.853035	0.0272732	-1.39757	4.38905e-16	-0.7994	0.0142201	-0.891382	0.00147722
		LOC107920041	-0.923853	0.114623	-1.17426	0.0064667	-0.273236	0.962211	0.258202	0.909645
		LOC107903385	-0.935567	0.00524893	-1.38015	1.48625e-15	-0.424674	0.51347	-0.601659	0.0568642
		LOC107896591	-0.993302	0.0328346	-1.74076	0.00054303	-0.622831	0.635391	-1.22462	0.107805
		LOC107926528	-1.01561	0.0848417	-0.121615	0.863066	-1.0426	0.0359261	-0.716107	0.155045
		LOC107936609	-1.08245	0.0285042	-1.35407	3.98567e-07	-1.95332	2.77921e-05	-1.21234	0.000329248
		LOC107953912	-1.36292	0.00235276	-1.49016	7.73753e-07	-2.25306	7.72534e-14	-0.92185	0.00133753
		LOC107911499	-1.4197	0.130776	-3.45754	8.01573e-07	-2.94665	0.338364	-0.585924	0.905802
		LOC107914674	-1.63746	0.00504655	-0.0595276	0.957055	-1.74523	8.32176e-07	-0.0344275	0.968599
		LOC107909212	-1.69851	2.67986e-09	-1.64308	1.08047e-15	-1.09926	0.0374844	-0.664864	0.183582
		LOC107941454	-1.80465	5.02966e-07	-1.33187	2.02797e-05	-1.90873	1.72837e-05	-0.778198	0.0445914
		LOC107943059	-1.8329	0.000150948	-1.52557	0.000795615	-0.980452	0.0582734	0.0688778	0.961706
		LOC107925749	-2.31241	1.89962e-13	-2.27419	3.36505e-26	-0.123883	0.970811	-0.104098	0.966985
		LOC107925317	-2.44536	0.0482573	-1.4807	0.110851	-1.37665	0.696831	0.147303	0.971035
		LOC107937099	-2.45904	2.61551e-15	-2.0181	1.19972e-18	0.0543536	0.987941	0.155552	0.95798
		LOC107936350	-2.55205	0.00201798	-2.64148	0.0025772	-0.289238	0.966441	0.058368	0.985455
		LOC107943387	-2.56539	0.256783	-6.33471	0.00293173	1.81888	0.96128
		LOC107934441	-3.02128	8.27781e-13	-2.98214	5.61855e-21	0.350786	0.957136	0.931322	0.436967
		LOC107931726	-3.09048	2.28152e-25	-2.5033	3.82989e-13
		LOC107963474	-3.70614	1.06629e-05	-2.56498	6.93652e-11	-0.762965	0.921064	0.929957	0.673405
		LOC107926337					7.56103	0.00341925	10.5199	0.000238182
K13420	FLS2	LOC107898147	3.14636	3.55117e-07	0.661607	0.30464	4.71216	1.50859e-09	3.14304	1.36282e-06
		LOC107911736	3.06525	0.552411	4.41945	0.0484832			1.31201	0.947327
		LOC107949002	2.33948	0.0133859	2.42798	0.00452687	2.56408	5.95781e-05	2.81912	4.0229e-09
		LOC107903610	2.21755	0.0427084	1.28529	0.11113	0.466028	0.747176	-0.970278	0.025433
		LOC107902263	2.06532	3.8899e-06	2.08613	1.14137e-12	0.134131	0.912692	0.212054	0.624978
		LOC107958724	1.93212	0.775487	4.53712	0.00021066	1.46016	0.783143	1.53735	0.621584
		LOC107932738	1.72936	0.00109685	1.90682	4.50271e-09	-0.0582753	0.975883	0.227351	0.516352
		LOC107930879	1.71224	0.919506	0.0949218	0.991993	-2.1194	0.000417237	-0.481392	0.658256
		LOC107917769	1.67824	0.527974	2.7708	0.0442533	-0.551127	0.866255	0.134552	0.958914
		LOC107945275	1.436	0.000240435	1.31274	7.26357e-07	0.426196	0.460094	0.262209	0.590293
		LOC107904023	1.32981	0.214536	1.89251	5.85918e-06	0.239617	0.929789	0.388594	0.562158
		LOC107917034	1.27424	0.0017373	0.983849	0.0143009	-0.330323	0.811747	0.760623	0.0822933
		LOC107935241	1.17793	0.24592	1.63571	0.0021283	1.5916	0.0157885	1.16499	0.0741318
		LOC107902170	1.16866	0.95077	-0.398784	0.966482	2.19163	0.0271533	1.10016	0.409263
		LOC107895112	1.13739	0.140407	-0.549375	0.407368	2.08431	5.02475e-05	1.67555	0.000173974
		LOC107919004	1.05385	0.0339201	-0.459429	0.511541	1.84498	1.30525e-05	1.30545	0.00639797
		LOC107896897	1.04167	0.211276	1.54576	0.00201715	0.462054	0.726086	-0.174819	0.941457
		LOC107954845	1.02838	0.902521	4.78214	0.0085486	-0.18902	0.970811	3.12868	4.16909e-10
		LOC107952282	0.92076	0.571688	1.62637	0.0235497
		LOC107909322	0.874047	0.301031	1.19036	0.0234709	-0.786944	0.706662	0.581129	0.7063
		LOC107891822	0.835466	0.643178	1.869	0.0113203	1.22245	0.0522973	0.986295	0.113137
		LOC107930884	0.723845	0.965701	-0.482383	0.963418	-5.52208	0.0104602	-3.99418	0.0205757
		LOC107926247	0.332859	0.95401	1.26801	0.123286	0.187756	0.970811	1.6683	0.000483562
		LOC107913014	0.292693	0.917971	1.30182	0.0147609	-0.403082	0.499667	1.08311	4.78715e-07
		LOC107951098	0.281762	0.962283	2.50422	0.0110091	-0.787505	0.839928	1.44736	0.101975
		LOC107926191	0.263583	0.920462	1.77587	0.000348568	-2.37847	0.931274	0.0656974	0.99697
		LOC107935007	0.0755371	0.989435	1.70407	0.351393	-3.63462	0.0024679	-2.83841	0.00129512
		LOC107920368	0.037568	0.990209	1.69038	0.0324442	0.368029	0.937395	1.66004	0.00952555
		LOC107936466	-0.00915806	0.996442	1.21968	0.0199756
		LOC107930891	-0.0327031	0.988993	-0.321525	0.825581	-3.27663	0.000675674	-0.967967	0.434845
		LOC107927535	-0.124054	0.965701	0.952204	0.0718397	-2.24674	9.89859e-05	-0.727673	0.272553
		LOC107898882	-0.196282	0.965701	2.30855	0.00736402	0.606523	0.868543	1.81673	0.00103972
		LOC107948243	-0.247457	0.891277	-2.43169	0.00034286	2.69587	0.000642963	1.18295	0.194872
		LOC107938972	-0.269405	0.832836	-0.808736	0.0172679	-2.77097	7.3715e-25	-1.69785	4.22573e-11
		LOC107910011	-0.338455	0.845478	0.31733	0.693127	0.504907	0.356612	1.17923	0.000851934
		LOC107954266	-0.341561	0.888906	-0.251688	0.865043	-3.28676	5.98996e-28	-2.46081	1.73529e-23
		LOC107911085	-0.358526	0.451729	-1.69733	4.86599e-08	-0.392532	0.203487	-0.841266	6.16414e-05
		LOC107931597	-0.478216	0.942846	-0.672258	0.768441	0.723283	0.773144	1.79375	0.0046897
		LOC107954286	-0.511747	0.87837	0.103145	0.957055	-2.77895	2.89959e-15	-2.26107	1.25793e-20
		LOC107920923	-0.53741	0.808844	1.36782	0.00398101	-0.359084	0.865068	1.33898	0.000573569
		LOC107930876	-0.590788	0.601949	-0.109996	0.925944	-1.82358	5.04126e-05	-0.609351	0.324019
		LOC107894071	-0.648956	0.903115	2.69856	0.000581797	-1.57753	0.471882	1.88619	0.00472607
		LOC107950538	-0.652613	0.796039	-0.842328	0.394633	-0.654075	0.622516	-1.40604	0.0129527
		LOC107928033	-0.671664	0.180652	-1.44771	2.05925e-10	-0.4149	0.637657	-0.307131	0.69625
		LOC107904112	-0.712322	0.580797	-4.44441	4.27404e-10	1.64662	0.359307	-0.395709	0.947327
		LOC107924014	-0.723647	0.188808	-1.79937	1.20799e-11	-1.65297	2.1765e-20	-1.60332	6.35357e-29
		LOC107906244	-0.841269	0.0572638	-1.53551	0.002648	-0.304934	0.910603	-0.297069	0.835218
		LOC107906348	-0.847846	0.723145	-1.91232	0.042091	-0.445772	0.900511	-0.147011	0.966985
		LOC107925271	-0.864207	0.00256278	0.0200662	0.969337	-1.05032	0.000168511	-0.349742	0.298358
		LOC107909143	-0.886004	0.000950894	-4.11305	2.99252e-44	1.48258	0.00691597	-0.0819699	0.95869
		LOC107892518	-0.94251	0.897088	-2.30142	0.363744	-2.35648	0.0284379	-1.64403	0.384861
		LOC107928181	-0.970415	0.00563779	-0.773197	0.0123337	-3.75302	0.00102109	-2.61897	0.363146
		LOC107930918	-0.990463	0.744547	0.181905	0.913254	-1.94894	0.000827048	-1.11944	0.00362191
		LOC107913258	-1.01133	0.0415395	-0.431526	0.572482	-0.64591	0.976689	-0.800026	0.966985
		LOC107899387	-1.01748	0.154127	-3.97099	1.22105e-12	2.61853	0.00960429	0.381169	0.870278
		LOC107903674	-1.13815	0.713509	-0.711873	0.495762	-2.14599	0.0228198	-0.833566	0.53783
		LOC107925542	-1.17714	9.3529e-05	-0.835229	0.0147244	-2.77435	0.749492	-2.61604	0.0162451
		LOC107890942	-1.18179	0.418329	-2.74638	0.000552165	0.670855	0.0841417	0.533312	0.4857
		LOC107909593	-1.2912	0.277547	-0.0383891	0.976202	0.124751	0.970811	1.22282	0.0391652
		LOC107923995	-1.2976	0.00241627	-2.61947	2.26418e-24	-1.5074	4.00074e-08	-1.19852	7.98099e-06
		LOC107957748	-1.34745	0.0546097	-3.01241	7.97134e-06	-0.28883	0.962211	-0.758785	0.777686
		LOC107937898	-1.35906	0.0594446	-1.33887	0.000154931	-0.733492	0.161937	-0.239206	0.878939
		LOC107942982	-1.36381	0.00193998	-1.45632	9.21049e-05	-2.59311	0.143427	-0.705334	0.438195
		LOC107909795	-1.397	0.0229611	-0.788256	0.147284	-0.201328	0.898053	0.13717	0.929693
		LOC107909676	-1.41614	0.629941	-5.2732	0.0149741
		LOC107910567	-1.54669	0.000109087	-1.43138	3.44665e-05	-0.849927	0.0749726	-0.87487	0.000222238
		LOC107942035	-1.60437	0.000409567	-1.46857	0.000628093	-0.544446	0.138603	-0.159553	0.793489
		LOC107938983	-1.68063	0.0506517	-1.06167	0.0877398	-3.13871	8.43968e-06	-0.875458	0.24231
		LOC107949383	-1.76966	0.59595	-6.29094	0.00679713	-2.48159	0.653485	-1.03521	0.895464
		LOC107923017	-1.79149	0.103739	-1.68839	0.0109892	-0.437968	0.571002	0.0812854	0.95014
		LOC107894006	-1.79432	0.0901799	-2.66818	0.00179825	0.40719	0.955953	-0.374676	0.92912
		LOC107925937	-1.85898	1.30432e-17	-1.63844	1.62648e-15	0.241893	0.845226	0.709224	0.0409872
		LOC107912990	-1.8658	3.53074e-13	-1.77126	3.14195e-09	-0.718185	0.531532	-0.323631	0.833025
		LOC107904841	-1.86707	0.225412	-1.88919	0.00793205	-0.119106	0.982346	-0.320096	0.94897
		LOC107924415	-1.88389	0.0299699	-1.46103	0.0925856	0.486878	0.962226	1.03969	0.727572
		LOC107941299	-1.92508	0.000679688	-0.574321	0.376541	-4.51669	1.3636e-10	-3.56956	1.06626e-06
		LOC107928060	-1.9272	0.588532	-1.69696	0.391041	-3.98058	0.0367091	-0.971882	0.551125
		LOC107944972	-1.92873	0.0455988	-1.63013	0.0241795	-1.00031	0.226055	-1.11803	0.05087
		LOC107915190	-1.93754	0.0233174	-2.92708	1.3813e-11	-0.151952	0.974603	-0.401011	0.909645
		LOC107901844	-1.95418	0.0007021	-1.44963	0.00367061	-2.04965	0.0148869	0.0621775	0.974774
		LOC107935118	-2.17923	0.00108904	-4.00419	2.80018e-14	-0.980291	0.584742	-0.743654	0.649316
		LOC107953898	-2.22716	0.120037	-2.68695	0.0256705	-0.889961	0.970811	-0.68962	0.966985
		LOC107931157	-2.28574	0.0176658	-2.94698	0.00132859	3.02661	0.890605	3.64994	0.754796
		LOC107934450	-2.66194	0.197227	-3.24122	0.0015321	0.907941	0.584535	0.340269	0.924058
		LOC107942105	-2.66588	0.00010845	-5.57707	2.49658e-21	0.675344	0.754029	-1.38511	0.178932
		LOC107938769	-2.66665	1.54961e-09	-2.22486	5.47081e-06	0.393236	0.887773	0.424689	0.786721
		LOC107960535	-2.8473	9.68577e-40	-2.37372	2.43323e-21	-0.606371	0.166175	-0.499714	0.173314
		LOC107890544	-2.98645	0.031104	-3.96375	1.30462e-08	0.426874	0.896176	0.67017	0.6448
		LOC107911254	-3.08729	0.0124433	-0.850881	0.461037	-0.64723	0.871659	-0.466896	0.834782
		LOC107904253	-3.16916	0.0188188	-5.1483	3.22214e-05	-0.515979	0.970811	-0.732656	0.945803
		LOC107932360	-3.17364	0.000275428	-1.19033	0.218857	3.54219	0.845226
		LOC107903182	-3.18165	0.0182956	-3.01831	0.00533422	-1.0715	0.912692	0.638923	0.915019
		LOC107917204	-3.24495	4.87804e-07	-2.51854	0.000142405	-1.55987	2.4184e-05	-0.967899	0.0983633
		LOC107891540	-3.25217	0.0157108	-2.64987	0.0373889	-4.57927	0.000395833	-3.27452	0.00367986
		LOC107917085	-3.26784	0.510812	-2.01896	0.612824	-4.90272	0.0481214	-4.00224	0.0633745
		LOC107955640	-3.2946	0.00386235	-4.24326	1.53544e-10	1.09017	0.603064	0.6457	0.837518
		LOC107904576	-3.31905	0.000265443	-3.71982	4.43344e-06	1.09743	0.853128	0.555964	0.947327
		LOC107906889	-3.50678	3.41379e-08	-3.56892	2.7657e-13	-2.72373	3.96862e-05	-1.15955	0.0660812
		LOC107961295	-3.52856	1.63443e-27	-2.39149	2.74331e-14	-0.351997	0.855948	0.66911	0.282195
		LOC107917228	-3.74557	0.000316938	-3.28177	0.000622644	0.723204	0.931274	-0.398433	0.94897
		LOC107903854	-3.84363	8.17186e-05	-2.07876	0.00212542	-1.63034	0.377778	-0.472356	0.901815
		LOC107942102	-3.8832	2.46117e-06	-3.27413	3.08545e-06	-0.786092	0.732588	-1.6548	0.157028
		LOC107923236	-4.05691	0.00189022	-2.7483	0.0112779	0.317784	0.936914	0.439338	0.873549
		LOC107917002	-4.11981	0.000150948	-3.60233	0.000123101	-3.34845	0.110912	0.15227	0.968083
		LOC107947681	-4.34018	0.0343091	-3.11508	0.0446272	1.90263	0.940266	2.94157	0.710117
		LOC107939062	-4.51904	1.11915e-13	-4.46027	6.41958e-06	-3.21568	0.0849058	-4.26821	7.63041e-06
		LOC107898471	-5.1597	0.0020437	-5.31876	0.000341402	0.0237537	0.999163	-1.41834	0.947327
		LOC107892400	-5.4915	8.09087e-09	-5.85064	2.87926e-10	0.139123	0.98054	0.407834	0.918602
		LOC107924624	-5.54714	0.00132245	-7.63509	3.80241e-06	0.118978	0.996325	0.179415	0.983987
		LOC107962737	-6.29289	0.0039621	-6.46181	0.000609913	-1.62388	0.962211	0.817787	0.966985
		LOC107896985	-8.4118	8.39605e-05	-8.59555	1.77514e-05	0.95121	0.901428	1.41638	0.646023
K13414	MEKK1	LOC107933445	-0.930816	3.25781e-05	-1.0655	1.79516e-07	-0.0537978	0.97669	-0.582812	0.202184
		LOC107909748	-1.00944	6.53123e-09	-1.11273	3.78693e-13	0.0247479	0.999163	1.95356	0.84251
		LOC107946563	-1.08834	0.00014701	-1.70779	1.01627e-34	0.139329	0.952662	-0.581056	0.000846414
		LOC107962008	-1.27388	0.0182388	-1.3708	0.000407928	-0.680522	0.89584	-1.92065	0.370904
		LOC107945860	-2.15087	8.5212e-07	-3.81331	3.90874e-10	-1.6173	0.962211	-1.41834	0.947327
K13413	MKK4/5	LOC107905653	1.73876	0.0879978	1.49989	0.0368166
		LOC107954877	1.38963	0.022997	1.77384	0.000376142	-0.268695	0.893255	-0.0102725	0.993468
		LOC107912466	1.25509	0.0539489	1.88316	2.15015e-05	-1.03538	0.653485	0.565959	0.740656
		LOC107906783	-0.935333	3.61406e-06	-1.14839	5.68822e-11	-0.151572	0.902706	-0.337508	0.416581
		LOC107961246	-1.15905	0.653498	-0.676245	0.54006	-2.23281	0.0261315	-1.88502	0.100634
		LOC107935406	-1.90094	0.0491706	-1.05119	0.305898	-1.00694	0.122421	-0.554963	0.47053
K20600	MPK4	LOC107912479	-0.802373	0.0393562	-1.29572	0.000101243	0.994831	0.0299819	0.311829	0.753168
		LOC107912307	-0.978634	0.00194888	-1.53148	3.88333e-10	0.171498	0.853374	-0.354511	0.29835
		LOC107957747	-1.00377	0.00387465	-0.748554	0.0294777	-0.492787	0.542521	-0.526031	0.415454
K13424	WRKY	LOC107945404	1.49679	0.00482318	0.488023	0.509705	0.960653	0.0612852	0.966831	0.0769376
		LOC107914134	1.14791	0.601769	2.27248	0.0168912	0.328549	0.969991	0.78141	0.673795
		LOC107931319	0.930878	0.105261	-0.127067	0.911063	1.07781	0.00554474	0.748076	0.0746772
		LOC107926200	0.69059	0.446861	-0.675885	0.520275	3.02672	0.000163169	1.34962	0.348941
		LOC107959731	0.370449	0.498852	-0.575602	0.0952319	1.53899	5.12273e-06	0.956652	0.0412216
		LOC107917099	0.194001	0.877676	-0.888037	0.0642042	1.05834	0.0343659	0.788422	0.0613983
		LOC107954949	0.146087	0.945904	1.15714	0.00303336	0.215138	0.970811	0.819224	0.402367
		LOC107963391	-0.251867	0.943701	-1.4941	0.120266	2.23105	0.00134717	1.34025	0.189492
		LOC107899735	-0.264507	0.749631	-1.17491	8.56671e-05	-0.744439	0.0579824	-0.941475	2.77744e-07
		LOC107959628	-0.329209	0.735623	-0.86253	0.0485557	1.09608	0.0012669	0.550739	0.297077
		LOC107939114	-0.332635	0.720654	-1.03988	0.00550525	0.24901	0.848999	-0.768411	0.0118372
		LOC107960113	-0.347148	0.581227	-1.11537	0.000239014	-0.917989	0.0197431	-0.930234	3.58005e-08
		LOC107961686	-0.40232	0.646687	-0.912644	0.033086	-1.0303	9.82666e-05	-1.50612	5.46756e-16
		LOC107946500	-0.422625	0.683277	-1.6675	4.90267e-05	-0.480514	0.728592	-1.21347	0.00398635
		LOC107954393	-0.505169	0.588213	-0.806706	0.154632	-1.15637	2.07901e-05	-0.865811	0.00895882
		LOC107935885	-0.597846	0.622823	-1.88017	0.000689187	1.14153	0.000520379	1.34072	2.87517e-06
		LOC107943340	-0.615491	0.211867	-1.47005	9.62427e-07	0.279936	0.802691	-0.0915162	0.938132
		LOC107924224	-0.619721	0.216303	-1.30111	0.000131934	0.448274	0.777263	0.199905	0.914474
		LOC107931082	-0.688652	0.232109	-2.12734	6.67889e-07	0.871545	0.0795556	-0.796817	0.282936
		LOC107948975	-0.77253	0.17465	-1.64911	6.8821e-06	-1.63603	3.33594e-13	-1.78016	5.17749e-19
		LOC107954463	-0.808353	0.0165553	-2.13966	2.4016e-16	0.53923	0.567947	-0.812468	0.0501696
		LOC107899596	-0.87957	0.164003	-1.8312	3.167e-05	-1.83953	5.21207e-19	-2.00984	4.53036e-26
		LOC107948907	-0.992033	0.0356929	-2.62534	2.65719e-13
		LOC107944830	-1.08862	5.31031e-05	-1.36806	6.0974e-08	0.0878702	0.970811	-0.126308	0.909064
		LOC107962839	-1.09584	0.0367659	-1.98977	1.4305e-06	0.954151	0.158447	-0.0154106	0.992662
		LOC107910278	-1.09584	0.0367659	-1.98977	1.4305e-06	0.954151	0.158447	-0.0154106	0.992662
		LOC107933113	-1.10725	0.0405584	-2.65851	1.84257e-24	0.751183	0.185495	-0.744025	0.295012
		LOC107923937	-1.17993	8.55452e-06	-1.36979	1.21825e-15	-0.450181	0.128163	-0.301937	0.278745
		LOC107962225	-1.19824	4.77845e-06	-1.33358	2.44392e-10	0.0249109	0.983798	-0.443845	0.155035
		LOC107933004	-1.30671	0.000121599	-1.40349	7.3294e-12	-0.238562	0.686151	-0.0910046	0.889096
		LOC107959015	-1.42072	6.82988e-07	-1.69221	2.48767e-11	0.187359	0.892162	0.165101	0.893611
		LOC107889518	-1.54913	0.0351774	-1.20434	0.0640502	-0.622902	0.825208	-0.750115	0.683324
		LOC107914676	-1.63402	0.00320766	-1.80802	6.3641e-05	-0.0213283	0.995085	0.357538	0.730282
		LOC107906829	-1.69284	0.000885163	-1.2393	0.000522756	-4.10821	3.47269e-46	-2.66291	8.00491e-26
		LOC107944038	-1.70675	1.00986e-08	-2.5822	2.28833e-13	0.0704365	0.981075	-0.401665	0.740679
		LOC107957545	-1.70865	0.00843894	-2.27996	1.2356e-06	-0.528825	0.550326	-0.811125	0.0703371
		LOC107892333	-1.90528	0.0105661	-2.55381	1.93531e-05	-1.20278	0.00400159	-0.917248	0.0113875
		LOC107958791	-2.35966	0.00696628	-1.37734	0.117673	-0.44401	0.948475	0.523681	0.809967
		LOC107934439	-2.60282	0.0101995	-2.51422	0.0308826	-1.18151	0.909216	-0.105515	0.986784
		LOC107957746	-2.76587	0.00506319	-2.18616	0.0446104	0.315562	0.970811	-1.17906	0.761075
		LOC107942104	-2.94595	5.64612e-05	-3.90225	1.85287e-07	-0.940623	0.888652	-1.16703	0.748712
		LOC107900867	-2.98175	5.8524e-05	-3.93913	1.59484e-06	-1.73031	0.95966	-0.100556	0.994245
		LOC107942107	-3.10554	2.03746e-19	-3.12898	1.19648e-19	-2.265	0.170294	-0.736993	0.688019
		LOC107954872	-3.35654	1.59122e-06	-2.47872	1.75585e-08	-0.863484	0.525987	-0.802765	0.480027
		LOC107931384	-4.77637	2.71529e-14	-4.00323	3.71098e-29	-1.61632	0.0115781	-1.58136	0.0216532
K13425	WRKY	LOC107951613	2.23193	5.17083e-07	2.38728	3.341e-05	0.280373	0.919344	-0.369396	0.81068
		LOC107929400	1.67406	0.733294	1.98801	0.166536	-0.436063	0.889272	-1.70595	0.00668864
		LOC107926757	0.694033	0.444857	1.2959	9.65421e-05	-0.757005	0.146647	0.441317	0.354239
		LOC107963011	0.52695	0.460735	1.10228	0.00121796	-0.189596	0.954143	-0.206439	0.905325
		LOC107896739	0.190053	0.95077	1.20129	0.0182009	-0.662065	0.556778	0.195566	0.876583
		LOC107949544	0.188753	0.952093	1.2017	0.0310779	0.231937	0.965967	0.376553	0.815049
		LOC107890177	-0.0646531	0.956399	-1.19881	0.000138447	2.60332	0.259589	1.84466	0.60713
		LOC107923258	-0.523343	0.384528	-1.90912	0.000440573	0.620454	0.385872	-0.360866	0.423945
		LOC107954291	-0.608024	0.0479141	-1.11975	5.91004e-05	0.225005	0.813593	-0.280061	0.251609
		LOC107936545	-0.705998	0.0148922	-1.53791	1.62229e-09	0.133107	0.930878	-0.0927276	0.924218
		LOC107909645	-0.835313	0.0118463	-1.22885	0.00188272	-0.104181	0.963518	-0.228519	0.815036
		LOC107903322	-0.836411	0.729435	-1.62541	0.0320297	0.482857	0.891698	-0.147162	0.966985
		LOC107942947	-0.868305	0.0637099	-1.48892	2.62519e-05	-0.39763	0.324778	-0.405189	0.170264
		LOC107913218	-0.87869	0.478095	-1.82622	1.34296e-05	1.18797	0.798046	0.73533	0.882257
		LOC107940395	-0.971223	0.169066	-1.70291	0.000234373	-0.423256	0.205529	-0.408613	0.102838
		LOC107931697	-1.22751	0.000516637	-1.63031	5.09467e-08	-0.293763	0.918932	-0.0258267	0.985095
		LOC107942194	-1.28288	0.0114077	-1.57452	0.000299223	0.34933	0.882335	-0.0233363	0.988489
		LOC107953471	-1.52212	0.00155411	-1.88554	6.78239e-08	-0.170157	0.962211	0.0489678	0.967709
		LOC107908981	-1.78286	0.00743	-2.93462	2.26978e-08	0.291232	0.774171	-0.47446	0.285003
		LOC107948527	-1.82053	1.04698e-06	-1.36211	8.11905e-07	-2.07436	1.70765e-06	-1.35801	8.68735e-08
		LOC107922843	-1.91423	0.000414024	-3.24312	5.76813e-17	0.503864	0.683848	-0.829957	0.00860371
		LOC107929964	-1.93088	0.0164207	-2.13537	0.000888161	-0.0766501	0.980935	-0.77351	0.566734
		LOC107931575	-3.74558	0.030919	-4.419	0.00991235	0.0711253	0.997409	1.3759	0.92763
		LOC107893777	-3.87743	0.072911	-4.55553	0.0168694	1.27	0.878001	-2.56561	0.824765
		LOC107930400	-3.91589	0.000222375	-3.91556	0.000512698	-1.78561	0.681245	-2.52962	0.382636
		LOC107902459	-4.73314	0.0970221	-5.87419	0.017257
K13456	RIN4	LOC107938131	-0.195681	0.942846	1.39701	0.00128044	1.03359	0.970811
		LOC107903365	-0.455998	0.845071	1.49632	0.00370342
		LOC107927127	-0.821916	0.00369615	-1.00835	2.01975e-06	0.308828	0.970811	-0.0714766	0.991034
		LOC107905910	-1.15611	0.00752047	-1.24223	6.55633e-06			2.43019	0.878939
		LOC107930954	-1.3424	0.00023358	-2.1065	5.51553e-25	-0.58417	0.110737	-0.816532	0.00180042
		LOC107906333	-1.43954	6.06775e-06	-2.18137	6.10959e-28	-0.215607	0.989092	-0.0186493	0.998741
		LOC107904335	-1.77275	0.00243591	-1.34074	0.000945875	-4.33196	0.449669	-2.1328	0.711389
		LOC107948179	-2.04896	0.00126846	-1.50554	0.00333143
K13459	RPS2	LOC107962278	2.9349	0.701117	4.18077	0.00177857
		LOC107953249	2.86418	0.0617675	3.93529	0.00012852	-1.92435	0.807244	0.588153	0.929062
		LOC107948676	2.25452	0.309485	2.78777	0.025335	0.504135	0.956124	0.934062	0.74248
		LOC107909530	2.13261	0.0327206	3.29273	6.21219e-08	-0.962794	0.603744	-0.492085	0.722199
		LOC107903655	2.05086	0.0212188	0.242131	0.891741	0.880718	0.676013	0.623436	0.715715
		LOC107944641	1.74868	0.86654	4.00081	0.0375934	-5.11057	0.618922	-4.91074	0.526737
		LOC107950601	1.71031	0.213313	1.94222	0.0498211	-0.448857	0.870053	-0.178765	0.95061
		LOC107903581	1.65352	0.297515	2.5959	0.0187112	-2.00739	0.083914	-1.87638	0.14949
		LOC107960562	1.59291	0.933163	2.984	0.488294	-1.27743	0.0232552	-0.892802	0.125974
		LOC107903635	1.48564	0.671325	2.76851	0.0255692	5.18984	0.359726	3.77275	0.687271
		LOC107931151	1.46816	0.24502	2.29312	0.000702976	-0.547942	0.946613	-0.0483026	0.984263
		LOC107921460	1.41239	0.409262	2.09896	0.000900278
		LOC107951053	1.40558	0.109042	2.2857	5.88496e-06	-0.385951	0.970811	-1.30102	0.947327
		LOC107931795	1.31564	0.00129465	0.762642	0.170723			22.0229	1.06072e-06
		LOC107923024	0.742041	0.433973	1.37932	0.00760205	0.768977	0.970811	-4.84532	0.544437
		LOC107956257	0.418625	0.861339	1.50955	0.0150121	-1.57424	0.714678	0.370471	0.920801
		LOC107919479	0.0920165	0.987879	2.06739	0.0024308	4.14298	0.709752	2.51279	0.873909
		LOC107902859	0.0851312	0.965701	0.166042	0.891741	0.562413	0.42472	-1.12521	0.0363158
		LOC107928101	-0.231256	0.953745	0.428189	0.80169	3.96283	0.727812	6.01068	0.0202692
		LOC107951200	-0.341326	0.878844	-0.986639	0.023185	-0.883741	0.000162953	-1.14781	6.02399e-14
		LOC107928100	-0.507463	0.318331	0.528429	0.132176	-0.377753	0.97877	2.33108	1.38685e-13
		LOC107929782	-0.523439	0.0653987	-0.596726	0.0107668	-1.16976	0.000824422	-1.0331	0.000790191
		LOC107957452	-0.569717	0.481181	-0.756376	0.0201266	-2.30986	1.97063e-12	-2.44814	6.77285e-27
		LOC107962378	-0.594997	0.512138	-1.0203	0.0214679	-1.13518	0.0120831	-1.8447	2.85904e-07
		LOC107902717	-0.661409	0.060573	-0.830414	5.32782e-05	-1.35503	2.68062e-05	-1.09961	1.04281e-05
		LOC107909973	-0.789541	0.384002	-1.89829	0.000108394	-3.77075	3.23701e-27	-2.16141	2.40109e-13
		LOC107944436	-0.790232	0.328456	-0.324949	0.770292	-1.91141	0.00018484	-2.43328	1.79643e-09
		LOC107912811	-0.847984	0.129085	-1.07606	0.00373479	-0.618321	0.056752	-0.26033	0.522973
		LOC107907127	-0.864647	0.239448	-2.16734	2.43705e-05	-0.883216	0.280733	-1.61062	0.00190454
		LOC107961056	-0.872586	0.0794167	0.275084	0.647413	-3.34488	3.71397e-61	-1.60092	9.02963e-15
		LOC107929700	-0.896169	0.00207162	-0.627379	0.0991079	-1.57804	0.0130926	-1.18921	0.0379917
		LOC107920434	-1.01482	0.0222945	-0.115078	0.866178	-0.736528	0.264053	-0.2443	0.820532
		LOC107902731	-1.10935	0.000267096	-1.26616	2.25311e-06	-3.14633	0.264603	-1.70048	0.00135645
		LOC107962008	-1.27388	0.0182388	-1.3708	0.000407928	-0.680522	0.89584	-1.92065	0.370904
		LOC107942194	-1.28288	0.0114077	-1.57452	0.000299223	0.34933	0.882335	-0.0233363	0.988489
		LOC107962211	-1.31788	0.0153894	-0.623456	0.355137	-3.06663	3.09772e-10	-2.0197	2.16688e-06
		LOC107940464	-1.3205	0.0472685	-1.87624	0.00106422	-2.36388	0.0144249	-0.811046	0.223001
		LOC107904856	-1.3815	0.0172215	-0.828894	0.000610295	-2.56303	2.92478e-18	-2.25913	5.66089e-19
		LOC107940828	-1.4105	0.11052	-2.40408	2.12117e-06	-0.448084	0.874123	0.589661	0.521511
		LOC107928899	-1.4186	7.78578e-07	-1.60023	4.48206e-08	-0.887064	0.0423121	-1.38775	0.000584001
		LOC107959346	-1.46719	0.402407	-2.74377	0.0365508	-2.00986	0.563816	-4.41524	0.00667099
		LOC107933026	-1.51557	0.00045974	-2.04666	1.38674e-15	-1.06171	4.44772e-07	-1.22241	6.37299e-14
		LOC107929706	-1.53256	0.00126823	-1.16712	0.00104439	-1.53715	0.0063528	-0.193591	0.880661
		LOC107928779	-1.53424	0.00216098	-2.89654	1.09329e-13	-2.92453	2.12963e-24	-2.09706	3.91991e-16
		LOC107902726	-1.53425	4.68241e-07	-1.47479	2.63255e-08	-1.23575	0.051345	-0.979732	0.0926073
		LOC107935935	-1.5431	0.00384913	-1.23577	9.51645e-06	-0.89799	0.0125713	-1.34919	1.1592e-09
		LOC107896905	-1.61763	0.00307088	-0.66499	0.211309	-0.954826	0.0773591	-0.303122	0.716023
		LOC107891295	-1.65058	0.0447757	-1.55919	0.0202555	-1.93439	0.09281	-1.40368	0.100092
		LOC107943572	-1.75136	0.00564358	-0.478326	0.537854	-0.481155	0.929007	0.493867	0.85277
		LOC107903743	-1.76053	0.000378059	-1.16531	0.000365579	-1.58099	5.07508e-06	-1.79371	2.96924e-12
		LOC107954500	-1.76136	0.00901377	-2.01281	5.40902e-05	-2.4756	7.30811e-09	-1.92575	2.52464e-08
		LOC107937334	-1.76604	0.389448	-0.585794	0.74626	-2.65618	0.0424519	-1.73335	0.140355
		LOC107895304	-1.79101	4.92101e-10	-1.37542	6.42841e-06	-0.682174	0.00991632	-0.352618	0.395457
		LOC107948527	-1.82053	1.04698e-06	-1.36211	8.11905e-07	-2.07436	1.70765e-06	-1.35801	8.68735e-08
		LOC107931553	-1.89017	0.00634837	-0.818346	0.291392	-3.0179	1.46955e-11	-2.26946	3.18326e-05
		LOC107928447	-1.95227	1.68857e-05	-2.15198	4.93121e-07	-0.956497	0.0221605	-0.947516	0.0215434
		LOC107942188	-1.96053	0.000143601	-2.13471	7.12413e-19	-1.26345	0.0228289	-1.46416	0.00472745
		LOC107943823	-2.0613	0.049101	-0.706418	0.574207	2.15923	0.946613
		LOC107945860	-2.15087	8.5212e-07	-3.81331	3.90874e-10	-1.6173	0.962211	-1.41834	0.947327
		LOC107894890	-2.1713	0.0483185	-2.57323	9.504e-05
		LOC107935700	-2.30959	0.513503	-0.709712	0.808937	-1.7316	0.657799	-6.68664	0.000178047
		LOC107923037	-2.37398	0.00933981	-1.06911	0.145353	-3.57798	0.44461	0.399625	0.94897
		LOC107941607	-2.44709	0.19495	-7.865	8.31222e-07	-3.46957	0.355906	-1.67729	0.706873
		LOC107947089	-2.48003	1.93494e-05	-3.67755	4.54271e-20	-3.01347	2.0715e-22	-2.26773	1.6377e-14
		LOC107925067	-2.51793	0.00859748	-0.913574	0.345511
		LOC107947111	-2.54343	7.39855e-05	-3.97258	7.60015e-16	-3.80378	6.07328e-15	-2.22613	5.67725e-07
		LOC107939134	-2.8405	6.61663e-06	-2.93911	2.99879e-14	-0.94083	0.834549	-1.41494	0.524638
		LOC107962137	-3.05747	5.1134e-07	-2.44693	9.17158e-05
		LOC107930400	-3.91589	0.000222375	-3.91556	0.000512698	-1.78561	0.681245	-2.52962	0.382636
		LOC107895866	-4.03665	6.22573e-16	-5.41425	6.87646e-30	-1.27315	0.81989	-1.4067	0.596997
		LOC107963163	-4.16541	2.44891e-10	-6.1739	3.46724e-15
		LOC107902459	-4.73314	0.0970221	-5.87419	0.017257
K13430	PBS1	LOC107959420	1.58005	0.938359	5.54989	0.0115572	-2.87616	0.509302	-0.625263	0.905802
		LOC107947743	1.38416	0.00506608	1.04189	0.00820899	-0.0487626	0.979456	-0.123515	0.947327
		LOC107886494	-1.3237	7.59297e-05	-1.38737	1.85466e-07	0.287125	0.828598	0.23203	0.768218
		LOC107900875	-1.34526	5.96513e-07	-1.57152	8.79975e-12	0.130059	0.952748	0.0671119	0.951233
		LOC107912056	-2.05405	1.00644e-05	-0.928557	0.0459012	-0.676137	0.96128	1.19695	0.608439
K09487	HSP90	LOC107903591	1.71939	0.000159384	1.08285	1.67954e-06	0.606877	0.187621	0.465774	0.0177554
		LOC107927030	1.4025	0.000355624	0.845514	0.0132891	-5.50058	0.514645	-5.30377	0.421255
		LOC107940719	1.23363	1.89118e-05	0.673957	0.000173342	1.02758	2.4339e-25	0.908775	3.46958e-19
		LOC107924145	1.09047	0.00173133	0.857688	0.000639551	0.00985131	0.997409	0.0371775	0.966586
		LOC107937354	1.05032	0.00052572	0.469505	0.0504636	0.898819	4.88371e-11	0.665083	1.37346e-08
		LOC107889408	1.0099	0.00167571	0.679716	0.00360007	-2.27782	0.196835	-0.359675	0.880661
		LOC107918132	0.895867	0.604231	-0.0239053	0.990021	-0.111408	0.990594	2.00616	0.0316338
K04079	HSP90	LOC107944964	3.44917	3.96931e-13	3.32338	2.38592e-17	2.80925	1.37808e-54	1.28133	5.23919e-09
		LOC107947319	3.18626	6.44984e-12	3.09163	4.57661e-31	2.8033	2.98322e-83	1.24315	1.42021e-14
		LOC107895167	3.14458	5.09616e-11	2.8145	1.30635e-15	1.49078	2.85046e-10	1.12996	9.36362e-08
		LOC107944565	2.92562	2.31857e-09	2.88627	7.18008e-10	2.12874	2.01561e-14	0.133589	0.934401
		LOC107915146	2.86547	0.1489	2.91046	0.0145243
		LOC107919928	2.68334	2.73846e-08	2.12839	4.57851e-11	2.08276	4.04523e-49	1.47603	3.22186e-31
		LOC107936353	2.56474	0.0540234	2.46923	0.0277903	-0.142154	0.970811	-0.26591	0.910811
		LOC107922010	2.15002	2.204e-10	1.73183	2.69938e-20	1.0032	6.18209e-07	0.933622	7.50077e-08
		LOC107927140	1.85907	0.00971496	1.72021	0.00124561	2.37143	1.15088e-29	0.0158826	0.986266
		LOC107928037	1.53868	0.0396844	1.99689	9.01126e-11	-0.587636	0.41785	-0.80909	0.102024
		LOC107963852	1.42496	0.000105931	0.760874	0.00124401	0.555848	0.000609736	0.492749	5.51091e-05
		LOC107913638	1.40555	1.20976e-06	1.04919	2.46177e-07	0.372013	0.018124	0.364655	0.000560299
		LOC107938101	1.33089	0.0513424	1.83333	7.02938e-09	0.474434	0.647029	-0.437829	0.665384
		LOC107916226	-1.01724	0.0118219	-0.857303	0.0269326	-0.251027	0.836064	0.206196	0.779864
		LOC107927701	-3.66342	0.000956802	-4.91889	1.31286e-06	0.351254	0.962211	-1.78636	0.385905
		LOC107912478	-4.41888	6.00852e-05	-5.01977	1.34142e-06	1.13845	0.536065	-0.591721	0.848466
