# Supplementary material for: Transcriptome Analysis of a Cotton Cultivar Provides Insights into the Differentially Expressed Genes Underlying Heightened Resistance to the Devastating Verticillium Wilt
Source: Cells. 2021 Oct 30;10(11):2961. doi: 10.3390/cells10112961 (PMC8616101; doi:10.3390/cells10112961)
Supplement: Supplementary file 1 [file cells-10-02961-s001.zip › TableS5-Expression pattern of DEGs associated with plant hormone signal transduction.xlsx]

## Sheet: Sheet1
Table S5-Expression pattern of DEGs associated with plant hormone signal transduction
KO-ID	Gene	GeneID	log2FoldChange (L38-24/0)	Padj	log2FoldChange (L38-72/0)	Padj	log2FoldChange (J1-24/0)	Padj	log2FoldChange (J1-72/0)	Padj
K13946	AUX1	LOC107899523	-0.534559	0.216625	-0.62266	0.00759118	-1.47168	0.000380464	-0.40153	0.510176
		LOC107920883	-0.478646	0.821226	1.24822	2.98866e-07	-0.814189	0.295844	0.271513	0.865704
		LOC107930145	-0.209973	0.865399	-0.145217	0.818457	-1.20084	0.0214808	-0.541486	0.282573
		LOC107918785	-0.208625	0.941162	-1.63559	0.00296846	0.818284	0.742683	0.958583	0.462171
		LOC107916752	-0.135538	0.957165	1.84487	5.52792e-13	-0.880155	0.252405	0.658833	0.0486565
		LOC107934930	0.213675	0.9327	2.78987	5.85433e-13	-1.37222	0.303792	0.588866	0.329267
		LOC107958047	1.46803	5.88545e-06	1.18486	7.8434e-05	-0.0978208	0.977681	-0.451872	0.623628
		LOC107943649	2.20419	8.56224e-09	1.05064	0.0167918	1.66843	1.14626e-05	1.65508	3.66591e-05
K14485	TIR1	LOC107953203	-1.92847	0.012293	-1.51443	0.0393472	0.389354	0.894101	0.32387	0.874495
K14484	AUX/IAA	LOC107951046	-4.3511	3.92256e-27	-3.28352	8.83686e-21	-1.07677	0.899451	-2.58661	0.526172
		LOC107941656	-3.36687	1.32801e-06	-0.878831	0.135058	-1.44187	0.812332	-0.315401	0.960255
		LOC107937243	-3.15284	7.23043e-07	-2.66933	2.49409e-06	-0.519291	0.878137	-0.0478772	0.983987
		LOC107915183	-2.97433	1.32326e-07	-2.30947	7.46742e-12	-1.9341	0.330039	-1.17886	0.416431
		LOC107937353	-2.79844	7.87438e-08	-2.8727	1.72887e-07	-0.878763	0.4629	-0.276138	0.914705
		LOC107927641	-2.71902	7.89537e-13	-2.62169	4.15371e-13	-0.921244	0.251868	-0.349669	0.556448
		LOC107940165	-2.58287	5.0485e-15	-3.00602	2.40463e-21	-0.24714	0.89215	-0.313994	0.559747
		LOC107955471	-2.38179	0.0188646	-1.41435	0.0225659	-0.417512	0.970811	0.774601	0.833025
		LOC107941658	-1.93022	0.190884	-0.133694	0.957055	-3.42961	0.00222946	-3.41776	1.1176e-06
		LOC107906974	-1.89996	0.00538394	-1.11894	0.0718653	-2.98168	0.762579	-1.62874	0.874417
		LOC107901319	-1.60652	0.197599	-1.33175	0.263605	-1.34036	0.412591	-2.69633	0.0182504
		LOC107951395	-1.47962	0.00415907	-0.295099	0.648142	-1.02503	0.433781	-0.395002	0.659813
		LOC107897354	-1.33064	0.00839858	0.693628	0.0562	-1.22848	0.970811	0.623887	0.904622
		LOC107920280	-0.698621	0.570254	0.326029	0.723762	-1.28538	0.000743806	-0.87231	0.0122967
		LOC107907196	-0.465482	0.770825	-0.0635827	0.957055	-1.25932	0.00369078	-0.942656	0.0664982
		LOC107914352	0.614091	0.112029	1.00935	2.03183e-06	-0.292746	0.504687	0.0504884	0.947327
		LOC107914955	0.670216	0.108986	1.42822	7.5294e-10	-0.379914	0.849742	-0.246483	0.417714
		LOC107930314	0.97547	0.208028	2.65909	4.66461e-12	-0.475733	0.905946	0.153556	0.947766
		LOC107952058	1.20409	0.030549	1.7142	1.08233e-06	-0.69457	0.582802	-0.659692	0.0142508
		LOC107909235	1.67723	5.55993e-05	2.17593	1.06915e-07	0.362849	0.636787	0.481248	0.283843
		LOC107929026	1.79838	0.0391641	2.98934	1.43395e-06	0.656355	0.790241	0.279296	0.878939
		LOC107958946	1.9372	0.00256238	0.4861	0.698818	1.14441	0.73274	-0.779515	0.805868
		LOC107933180	2.28492	0.000419637	1.61664	0.0446047	1.16167	0.771471	-0.570876	0.921527
		LOC107906873	3.43534	0.0178134	0.787416	0.836105	2.78232	0.744897	2.80589	0.741242
K14486	ARF	LOC107952962	-1.94916	5.10352e-05	-0.646091	0.204184	-1.3622	0.0262871	-0.570242	0.207094
		LOC107924220	-1.90419	0.130032	-0.132553	0.957055	-1.60328	0.0308969	-1.76845	0.0457914
		LOC107905980	-1.7836	0.00297308	-2.056	0.00166253	-1.14736	0.71712	-0.400255	0.671302
		LOC107950773	-1.70639	5.24319e-06	-1.4468	2.30515e-05	-1.7884	9.8676e-06	-0.606892	0.238949
		LOC107954481	-1.68788	1.50397e-11	-1.16479	1.0035e-05	-1.55633	0.00118403	-0.776928	0.00628979
		LOC107958298	-1.4673	0.00502584	-0.872436	0.251719	-1.2321	0.00173382	-0.220768	0.70847
		LOC107951171	-1.35863	0.000469043	-1.04775	0.00632285	-0.964724	3.86677e-06	-0.687844	0.00142908
		LOC107923948	-1.21616	4.68894e-06	-1.95837	1.64412e-22	-8.58995	2.13551e-08	-2.5905	0.0359626
		LOC107952790	-0.632897	0.436337	-0.0254503	0.983675	-1.42088	0.0211543	-1.41132	0.151706
		LOC107944673	-0.614785	0.0508674	-1.25624	1.60466e-12	-0.451024	0.107947	-0.794021	2.88945e-08
		LOC107957926	0.054703	0.965701	0.0151859	0.97701	1.18448	0.00241805	0.763965	0.00107725
		LOC107889599	0.494431	0.533732	0.891594	0.0355166	-1.77541	0.731473	-6.52312	0.000391473
		LOC107891134	0.625335	0.497588	1.13569	0.035969	-0.378811	0.908045	-0.495421	0.825506
		LOC107941725	1.22435	0.0676382	1.90588	7.53962e-07	-0.26175	0.95433	0.15911	0.870406
		LOC107922066	1.25961	2.00298e-05	0.394246	0.299612	0.879551	2.93188e-07	0.601929	2.05181e-05
		LOC107918011	1.37997	7.11689e-07	0.823243	0.0127792	0.779244	0.000167328	0.945106	4.73065e-08
K14487	GH3	LOC107959427	-4.22747	1.58258e-23	-3.90736	6.03451e-24	0.57458	0.671873	0.756983	0.265765
		LOC107941290	-1.54317	0.00734365	-1.3843	0.00238325	-0.379585	0.788868	-0.217745	0.874906
		LOC107908866	-0.928644	0.0603046	-2.0192	5.03938e-07	0.689737	0.400716	-0.0284045	0.985018
		LOC107935020	-0.654538	0.297866	-2.40101	5.88362e-05	0.0842932	0.997102	0.0697603	0.991329
		LOC107951777	-0.435671	0.938359	1.38621	0.104778	-1.57568	0.00227445	0.566685	0.171113
		LOC107923071	-0.0795767	0.985693	0.455587	0.723529	-2.43498	0.0243245	-1.71824	0.0562678
		LOC107896961	0.464483	0.95584	2.03062	0.250768	4.8569	0.687665	7.14355	0.000121132
		LOC107900296	0.782773	0.412691	0.769079	0.043647	1.04234	0.00905997	0.285733	0.427039
		LOC107959429	1.31398	0.00393535	1.28996	0.00192043	0.520711	0.318091	0.444356	0.150074
		LOC107894308	1.42469	0.0583412	1.43814	0.0161679	-0.802791	0.924782	1.67757	0.16365
		LOC107902505	1.48251	0.942846	2.79426	0.744493	2.77568	0.439446	3.86902	0.0263496
		LOC107917009	1.50536	0.349884	3.54013	2.53678e-10	-1.46953	0.962211	2.18209	0.543207
		LOC107918077	1.85816	0.00403449	1.46647	0.0122492	-0.157544	0.870259	0.0382204	0.952199
		LOC107922696	1.90692	0.0198223	1.7417	0.0246013	1.03407	0.78268	1.05763	0.678194
		LOC107902547	2.4083	0.00451781	2.07548	0.0150714	0.937619	0.902778	1.18583	0.693075
		LOC107941902	3.13023	0.00339826	4.4302	1.07813e-14	4.29669	9.31068e-16	4.75175	6.70596e-19
K14488	SAUR	LOC107890656	-3.79046	9.40304e-08	-3.05132	5.37639e-08
		LOC107896513	-2.90038	4.05667e-07	-2.96102	3.52635e-09	-1.05929	0.897692	0.151595	0.978262
		LOC107958382	-2.33819	0.020581	-2.53267	0.000292148	0.280915	0.970811	0.305582	0.947327
		LOC107893904	-2.28838	0.0170501	-3.30376	0.000102947	0.843449	0.923582	-0.934936	0.897405
		LOC107906070	-2.28079	6.10072e-05	-1.94441	1.63567e-05	0.0280436	0.997409	0.806414	0.745202
		LOC107900838	-1.86245	0.0320719	-3.1295	3.97014e-06	0.717756	0.769384	0.0523984	0.984743
		LOC107909160	-1.7905	0.0245146	-1.68737	0.183257	0.503624	0.901428	0.154147	0.966985
		LOC107925106	-1.72066	0.518641	-0.833984	0.570345	0.398862	0.954589	1.88449	0.0196306
		LOC107929476	-1.516	0.00154827	-1.29943	0.000319159	2.70192	0.575439	1.93891	0.708076
		LOC107935867	-1.49917	0.0474657	-1.90892	0.00185877	-0.275023	0.931274	-0.169886	0.947327
		LOC107886087	-1.28359	0.206219	-2.82721	0.0033027	0.942368	0.734399	-0.748401	0.789027
		LOC107926197	-1.20081	0.114011	-1.93522	1.89152e-05	-0.433668	0.852084	-1.4686	0.07115
		LOC107911590	-0.806023	0.381846	-0.845806	0.182712	-1.64515	0.0166255	-0.821207	0.38561
		LOC107903712	-0.460396	0.893496	1.76318	0.0316602	-1.22327	0.386499	0.957531	0.192943
		LOC107945607	-0.400709	0.750875	-1.83981	0.000260879	0.989054	0.179264	-0.63159	0.380851
		LOC107958237	-0.336037	0.906879	-3.59603	0.00337047	-2.07538	0.947266	-1.87789	0.920094
		LOC107893912	-0.158422	0.942846	-1.84918	5.02001e-06	0.769997	0.520518	-1.47867	0.00767521
		LOC107918802	-0.0434523	0.988984	1.67368	0.000396501	-1.21748	0.256375	0.902848	0.144062
		LOC107948148	0.30626	0.865399	0.352277	0.723529	1.12627	0.0124232	0.534703	0.414329
		LOC107963643	0.416602	0.619043	-1.06385	0.0171007	1.03619	0.327495	-0.527339	0.537849
		LOC107946202	0.555071	0.687516	0.0282196	0.975519	0.225312	0.928738	-1.13149	0.00824303
		LOC107948371	1.23118	0.0527682	1.16853	0.0213645	0.215771	0.946437	0.513862	0.329882
		LOC107899466	1.36187	0.010106	0.725436	0.138298	-0.277175	0.925922	0.274072	0.689792
		LOC107913306	1.58314	0.206664	3.25379	5.95582e-08	0.161368	0.970811	0.760391	0.0608957
		LOC107904973	1.86261	0.185447	2.17159	0.0328808	0.810052	0.962211	1.45603	0.80033
		LOC107914620	3.03261	0.00582619	3.22904	0.000101814	1.03809	0.829254	0.912451	0.824629
		LOC107896117	3.90489	0.00078603	3.38125	0.000137443	3.38016	0.527344	2.49065	0.794007
K14509	ETR	LOC107912356	-1.55768	3.87359e-11	-1.99085	2.45504e-18	-0.119899	0.968341	-0.517123	0.542722
		LOC107923931	-0.987338	0.000103357	-1.3897	2.01091e-14	0.108154	0.970811	-0.608125	0.697329
		LOC107927738	-0.803087	0.0185008	-1.90483	4.41999e-12	1.65064	0.93076	-1.7669	0.889549
		LOC107929124	-0.802763	0.0426946	-1.61086	3.75977e-11	0.0873991	0.997409	-1.06155	0.94309
		LOC107928557	-0.733208	0.0307249	-1.52935	5.8227e-11			4.27309	0.675545
		LOC107946055	1.1199	0.00597478	1.03116	0.00144969			21.6987	1.61919e-06
K14510	CTR1	LOC107905148	-1.38767	0.0252923	-0.750381	0.30551
		LOC107957829	-1.26739	0.0568571	-1.71365	1.60369e-11	-0.67823	0.0224529	-1.23734	8.75912e-07
		LOC107904191	0.0350319	0.968353	-0.545335	0.0709613	1.01045	1.08357e-09	0.230819	0.560864
		LOC107916211	0.169698	0.954836	-0.167716	0.889647	0.639144	0.970811	3.72859	0.000203032
K13413	SIMKK	LOC107906287	-1.90094	0.0491706	-1.05119	0.305898	-1.00694	0.122421	-0.554963	0.47053
		LOC107961246	-1.15905	0.653498	-0.676245	0.54006	-2.23281	0.0261315	-1.88502	0.100634
		LOC107906348	-0.935333	3.61406e-06	-1.14839	5.68822e-11	-0.151572	0.902706	-0.337508	0.416581
		LOC107963852	1.25509	0.0539489	1.88316	2.15015e-05	-1.03538	0.653485	0.565959	0.740656
		LOC107927030	1.38963	0.022997	1.77384	0.000376142	-0.268695	0.893255	-0.0102725	0.993468
K14514	EIN3	LOC107903938	-2.8376	0.077869	-3.37843	0.395403	-4.9138	0.00021551	-4.4934	1.58364e-05
		LOC107888574	-2.56906	0.00023064	-1.41614	0.00247887	-0.517485	0.63452	-0.551906	0.344689
		LOC107910102	-1.51275	1.53611e-18	-2.51191	1.86713e-46	-0.620653	0.188703	-1.19026	1.19756e-07
		LOC107887372	-1.4089	1.63634e-05	-2.35673	3.49312e-17	-0.809561	0.000361789	-1.10951	6.6736e-10
		LOC107957355	-1.23923	0.5332	-1.06747	0.48436	-3.54788	0.00603077	-3.40011	1.94077e-08
		LOC107906717	-1.02548	0.0143958	-1.07999	0.00253724	0.458672	0.461634	0.0304341	0.982172
		LOC107895125	-1.01479	0.00403269	-1.32808	8.72539e-10	0.557769	0.476265	0.600044	0.0264225
		LOC107957353	-0.988678	0.00162982	-2.10694	3.72991e-20	-0.185237	0.906004	0.0830742	0.94897
		LOC107962793	-0.754299	0.0098442	-1.55783	5.81272e-14
		LOC107918763	-0.630805	0.419244	-0.447081	0.387938	1.18113	0.113949	1.47231	7.25411e-05
		LOC107943177	-0.477273	0.0448122	-1.09635	7.30573e-15	0.0474628	0.970811	-0.372226	0.000411247
		LOC107914936	-0.439729	0.705084	0.556083	0.402473	-0.455038	0.742529	-1.7027	2.09095e-12
		LOC107946403	-0.322775	0.894065	-2.33443	0.000748791	3.00474	2.45206e-10	1.65499	0.00958113
		LOC107904072	-0.304307	0.698518	-1.94739	7.21342e-07	1.06674	0.000422206	0.105359	0.928962
		LOC107918749	0.0543915	0.985131	-2.36156	0.00542729	3.26753	2.00652e-08	3.03803	3.98311e-07
K14515	EBF1/2	LOC107953695	-2.04715	1.73354e-11	-2.73086	2.11216e-16	-1.43271	0.863422	-3.43874	0.249794
		LOC107906878	-1.70067	2.78927e-08	-1.61858	5.07015e-13	-0.414841	0.0116845	-0.344384	0.0180358
		LOC107933186	-1.62175	1.81907e-05	-3.27752	9.26937e-70	0.145827	0.962467	-0.50603	0.831562
		LOC107958952	-1.49881	6.53407e-07	-1.65195	1.07357e-14	-0.660439	3.61552e-05	-0.594882	1.15652e-05
		LOC107907332	-1.49359	1.87533e-08	-1.65291	1.1876e-20	-0.336227	0.384719	-0.466022	0.0418071
		LOC107958707	-1.20909	8.06655e-05	-1.875	3.50525e-15	0.191306	0.781586	-0.329287	0.0910284
		LOC107936717	-1.04905	0.642726	0.0473942	0.967864	0.296219	0.870259	1.39622	0.000166812
		LOC107909215	-0.931909	0.155688	-1.42616	0.000324573	0.370516	0.325214	-0.260439	0.427683
		LOC107918564	-0.482151	0.672746	-0.316	0.752737	-0.635422	0.514124	-1.2196	0.0118177
K14516	ERF1/2	LOC107925088	-3.21471	0.00124482	-2.86771	0.00053101	0.00829527	0.998279	0.154608	0.960801
		LOC107955442	-2.96009	0.0246804	-3.77881	0.00413424	2.08222	0.947266	3.91601	0.475141
		LOC107942596	-2.64113	1.57015e-07	-5.5147	7.18161e-29	0.742219	0.684939	-0.564927	0.787188
		LOC107904633	-2.42024	0.199677	-3.29484	0.0310671	0.584576	0.962211	0.882796	0.906637
		LOC107923059	-2.30364	0.000639076	-4.48547	4.25423e-15	0.470539	0.870259	-0.635817	0.808143
		LOC107954599	-2.22594	0.000855104	-5.6927	8.85713e-10	1.03359	0.970811
		LOC107923119	-2.22186	0.00351567	-2.92569	8.97021e-05	-0.172497	0.970811	-0.600656	0.631674
		LOC107936239	-1.81086	0.0259723	-4.78903	8.27891e-10	3.12588	0.262162	-0.143931	0.988481
		LOC107944240	-1.55265	0.654735	-5.83308	0.00756629	1.03359	0.970811
		LOC107893200	-1.47863	0.109897	-1.12472	0.306719	-3.70051	5.27381e-05	-2.43491	0.0028045
		LOC107936230	-1.34716	0.018468	-3.87575	2.35655e-16	1.20552	0.075573	-0.0333017	0.986553
		LOC107927510	-0.838636	0.0573397	-2.86353	6.65992e-10	0.787224	0.0960267	-1.21703	0.0681625
		LOC107956729	2.77334	0.0147437	0.0323059	0.990021	4.31227	0.0436148	2.66971	0.325517
K14506	JAR1	LOC107933526	-2.85781	2.7584e-38	-3.63366	2.41536e-87	-0.162612	0.958746	-0.934717	0.00245703
		LOC107900937	-1.79185	1.02111e-13	-2.42407	5.93494e-49	-0.976882	0.632209	-0.131955	0.98013
		LOC107901482	-1.26868	0.690784	-1.06545	0.0386139	-1.1652	0.0540457	-0.199325	0.841234
		LOC107935596	-0.626005	0.903115	-0.812386	0.636317	-2.12876	0.0175394	-0.766366	0.521098
		LOC107940299	-0.409204	0.903115	0.542565	0.540367	6.99057	0.0324514
		LOC107958094	-0.356136	0.829172	1.09751	0.00182722	-1.4522	0.00607501	-0.44264	0.690866
		LOC107940673	0.519435	0.776053	2.03875	0.000140603	-1.01599	0.208214	0.0108505	0.994394
K13464	JAZ	LOC107893725	-5.57549	1.14343e-22	-5.90435	9.68091e-28	-1.00503	0.424867	-0.937817	0.376505
		LOC107905968	-4.75159	0.0047124	-6.94993	2.58594e-06	-1.12239	0.970811	-0.0409303	0.998245
		LOC107942498	-4.66055	0.0756294	-4.83487	0.024596	-1.45879	0.951937	-2.23125	0.879089
		LOC107913604	-4.15098	0.00372275	-6.75052	2.16232e-06	0.805043	0.973392	1.81414	0.90128
		LOC107938458	-3.90635	2.04755e-08	-3.73338	0.000193568	-0.164003	0.989151	0.0288606	0.996546
		LOC107903950	-3.44768	2.61108e-07	-2.45622	2.25545e-11	-1.13635	0.190153	0.109563	0.959628
		LOC107897415	-3.42006	4.24984e-77	-3.82236	7.53651e-121	-0.469523	0.584042	-0.548957	0.404642
		LOC107916413	-3.31712	2.22185e-84	-3.8118	6.08058e-136	-0.546695	0.54798	-0.553447	0.509458
		LOC107914925	-3.17435	0.368098	-5.32504	0.0377898
		LOC107901045	-3.08674	2.89584e-19	-3.54006	1.47819e-30	-1.48921	0.114802	-1.18078	0.0571627
		LOC107958369	-2.77119	1.35624e-16	-1.93344	1.33095e-08	-0.221482	0.970811	0.0121765	0.997027
		LOC107951235	-2.5683	0.00486269	-0.599157	0.583178	-2.30491	0.0482436	-1.01916	0.456417
		LOC107951092	-2.53331	9.77463e-18	-2.88292	1.66058e-39	-1.16159	0.0377942	-1.55688	1.81669e-07
		LOC107933043	-2.40612	1.14198e-07	-3.97974	1.38763e-41	0.508371	0.922643	0.571563	0.847942
		LOC107959940	-2.39881	0.00194054	-2.2093	0.000943085	-0.790708	0.631759	-0.468121	0.702588
		LOC107909525	-2.20488	2.21835e-09	-3.93402	1.24212e-71	1.36923	0.15709	0.247814	0.934646
		LOC107932795	-2.05199	1.41279e-14	-2.49186	2.77641e-16	0.406366	0.731693	-0.395409	0.648297
		LOC107906059	-1.94907	0.00100414	-1.53429	0.00408899	0.800382	0.752059	-0.015845	0.996561
		LOC107922624	-1.64386	1.08999e-05	-1.81892	4.03524e-07	-0.0606751	0.987348	0.317807	0.832763
		LOC107907089	-1.33556	1.11578e-05	-2.49852	1.09272e-43	0.696859	0.112313	-0.572093	0.0603878
		LOC107958809	-1.11471	0.00367348	-0.485179	0.136594	0.883847	0.337149	0.478751	0.717954
K13422	MYC2	LOC107907137	-7.72484	5.7372e-07	-6.0329	5.4709e-08	-0.972944	0.940266	-2.7259	0.602171
		LOC107921877	-6.64674	0.00713016	-1.25971	0.574207	-1.10901	0.751619	-2.23549	0.209195
		LOC107937714	-6.23451	2.43787e-17	-5.46842	4.28306e-24	-1.94165	0.0568963	-1.55132	0.0889818
		LOC107911642	-5.40882	0.0167189	-6.53638	0.0010812	-1.12737	0.970811	1.5242	0.815234
		LOC107907370	-3.56294	8.36139e-22	-5.1218	1.09786e-27	3.69085	0.223216	0.750636	0.966985
		LOC107914915	-2.87284	0.39521	-5.77901	0.0148742	0.165453	0.988008	-0.137375	0.988481
		LOC107942873	-2.86072	2.84655e-07	-2.68771	6.25392e-10	-0.244198	0.970811	-0.23769	0.945743
		LOC107907516	-2.33388	1.63457e-05	-3.63786	4.40378e-24	4.66334	0.551492
		LOC107950507	-1.86273	0.00434753	-1.46469	0.0226131	-1.56716	0.0247298	-0.392509	0.765976
		LOC107932249	-1.78376	2.91142e-09	-2.58598	1.16707e-13	0.522527	0.729254	-0.0630736	0.974534
		LOC107935247	-1.65379	0.00868867	-1.74375	0.00542556	-1.8573	0.00859738	-0.702106	0.33549
		LOC107911518	-1.61441	0.000790031	-0.211683	0.757098	-1.26993	0.0330952	-0.297996	0.771382
		LOC107894279	-1.27297	0.403643	-3.55191	0.00862396	-0.0843999	0.991648	-0.88187	0.753531
		LOC107890614	-1.16956	1.84478e-05	-1.61581	4.60625e-15	-0.419531	0.40292	-0.380688	0.269211
		LOC107919950	-1.13989	9.54889e-05	-0.748059	0.0124838	-2.18228	1.39607e-16	-0.893084	3.87661e-08
		LOC107955308	-1.02891	0.162145	-2.35172	2.55867e-06	0.176185	0.970811	0.105848	0.974579
		LOC107928789	-0.734967	0.150484	-0.360496	0.572775	-1.04796	0.000805184	-0.750857	0.512992
		LOC107897030	-0.512811	0.537155	-1.06826	0.0134828	0.545944	0.520442	0.0639284	0.967137
		LOC107933572	-0.289717	0.728617	0.0198511	0.973295	-1.2426	2.88709e-10	-0.428986	0.000162718
		LOC107958246	0.0365103	0.97231	0.59557	0.0199501	0.692339	0.970811	3.59497	0.0243307
		LOC107898760	0.24278	0.892886	1.09178	0.0214443	0.097485	0.980636	0.676955	0.670623
		LOC107962098	0.896825	0.900855	3.25222	0.0246196	-1.50637	0.931274	1.54738	0.737328
		LOC107921665	0.951747	0.755567	1.8037	0.0125299	1.22443	0.198041	1.1996	0.150431
		LOC107889075	0.955595	0.288863	1.4101	0.0124632	0.657652	0.58769	0.210185	0.883952
		LOC107917515	1.02576	0.535332	1.43902	0.00865126	0.874839	0.132404	0.866069	0.101975
		LOC107892911	1.07901	0.13534	1.40953	0.0422626	0.386894	0.646862	0.0305615	0.981635
		LOC107905201	1.38812	0.0914049	2.57575	2.61937e-08	0.697673	0.628842	0.509342	0.684967
		LOC107900568	1.7643	0.568845	3.36512	0.0123833	-2.30666	0.836807	-0.135102	0.983776
		LOC107906634	1.91653	5.48736e-06	2.12865	4.5507e-06	-0.0181668	0.99443	1.57638	0.00112224
		LOC107957853	2.82998	0.109672	4.73859	1.96878e-08	-0.427627	0.9666	0.167654	0.966985
K14508	NPR1	LOC107888467	-1.78093	0.0585847	-1.997	0.0165796	0.0790604	0.997409	-4.13188	0.558051
		LOC107932804	-0.660463	0.0591059	-1.12961	3.06788e-05	-0.0858642	0.968368	-0.288657	0.540979
K14431	TGA	LOC107890180	-4.5529	2.82887e-07	-4.21644	1.74588e-08	-2.48971	0.201783	-1.51437	0.567028
		LOC107951428	-1.82419	0.000810325	0.843844	0.0294978	-0.526467	0.688309	0.10889	0.947327
		LOC107911491	-1.70216	0.0684218	0.245869	0.84483	-1.90557	7.58707e-05	-1.91586	4.71931e-08
		LOC107918591	-1.67107	0.137956	-1.93754	0.00924414	-1.69164	0.204241	-0.10668	0.970182
		LOC107915156	-0.606904	0.272463	-1.09983	0.00259177	-0.0270274	0.997409	-0.252375	0.945328
		LOC107904808	-0.285755	0.828483	-1.48177	1.13399e-06	0.0840799	0.970811	-0.382609	0.641928
		LOC107959366	0.224072	0.911797	1.61201	0.00243985	0.0969571	0.970811	0.144558	0.947327
		LOC107945517	0.381005	0.807016	1.12428	0.0131141	-0.763816	0.646129	-0.698393	0.714369
		LOC107905194	0.565623	0.850749	2.05266	0.0100531	0.282563	0.976579	1.87327	0.435229
		LOC107962463	0.695081	0.0759576	1.14675	9.23657e-07	-0.359265	0.485075	-0.345469	0.402757
		LOC107922496	0.852165	0.0762043	1.35624	0.0016275	3.11612	0.883861
		LOC107916564	0.995235	0.00449997	1.52135	5.41382e-10	-0.220206	0.885986	-0.204167	0.813939
K13449	PR-1	LOC107889567	-1.97837	0.00564358	-0.862638	0.118612
		LOC107897729	-1.44803	0.0456798	0.309093	0.602164
		LOC107926792	-0.282686	0.645194	1.06422	1.54547e-05
		LOC107886487	-0.14427	0.896284	1.01395	2.51982e-06
		LOC107921823	-0.11219	0.984119	2.30381	0.0144506	0.897709	0.44098	0.269618	0.929693
		LOC107925405	-0.0135736	0.997056	2.14026	0.00389938	0.746881	0.78952	1.5087	0.0656799
		LOC107888660	0.0562863	0.976846	1.68611	7.43107e-05
		LOC107914904	0.281568	0.921526	1.45255	0.0181359
		LOC107942334	0.334636	0.858015	1.50742	0.00280557
		LOC107958567	0.365604	0.862673	1.53639	0.000363427
		LOC107945480	0.419871	0.617654	1.36164	6.93729e-05
		LOC107913410	0.777443	0.0451863	1.62736	1.45976e-11
		LOC107910029	0.916374	0.197519	1.44626	7.51337e-05
		LOC107913113	0.932758	0.871353	0.22441	0.922536	0.946053	0.590775	1.49588	0.0342269
		LOC107900409	0.95726	0.558339	1.96816	8.56938e-05
		LOC107910221	1.07105	0.261285	2.10927	6.95108e-05
		LOC107909392	1.39994	0.000486499	2.08361	2.20146e-08
		LOC107890298	1.74775	0.000332589	-7.26207	1.06957e-06	7.27557	1.96431e-05	1.31201	0.947327
		LOC107899771	3.91731	2.75694e-12	-1.35362	0.0816197	5.65424	1.22401e-12	-0.368227	0.912215
