# Supplementary material for: Transcriptome Analysis of a Cotton Cultivar Provides Insights into the Differentially Expressed Genes Underlying Heightened Resistance to the Devastating Verticillium Wilt
Source: Cells. 2021 Oct 30;10(11):2961. doi: 10.3390/cells10112961 (PMC8616101; doi:10.3390/cells10112961)
Supplement: Supplementary file 1 [file cells-10-02961-s001.zip › TableS6-Expression pattern of DEGs associated with MAPK signaling pathway.xlsx]

## Sheet: Sheet1
Table S6-Expression pattern of DEGs associated with MAPK signaling pathway
KO-ID	Gene	GeneID	log2FoldChange (L38-/0)	Padj	log2FoldChange (L38-72/0)	Padj	log2FoldChange (J1-24/0)	Padj	log2FoldChange (J1-72/0)	Padj
K13420	FLS2	LOC107898147	3.14636	3.55117e-07	0.661607	0.30464	4.71216	1.50859e-09	3.14304	1.36282e-06
		LOC107915146	3.06525	0.552411	4.41945	0.0484832			1.31201	0.947327
		LOC107949002	2.33948	0.0133859	2.42798	0.00452687	2.56408	5.95781e-05	2.81912	4.0229e-09
		LOC107952282	2.21755	0.0427084	1.28529	0.11113	0.466028	0.747176	-0.970278	0.025433
		LOC107959420	2.06532	3.8899e-06	2.08613	1.14137e-12	0.134131	0.912692	0.212054	0.624978
		LOC107962278	1.93212	0.775487	4.53712	0.00021066	1.46016	0.783143	1.53735	0.621584
		LOC107931151	1.72936	0.00109685	1.90682	4.50271e-09	-0.0582753	0.975883	0.227351	0.516352
		LOC107930879	1.71224	0.919506	0.0949218	0.991993	-2.1194	0.000417237	-0.481392	0.658256
		LOC107909530	1.67824	0.527974	2.7708	0.0442533	-0.551127	0.866255	0.134552	0.958914
		LOC107896897	1.436	0.000240435	1.31274	7.26357e-07	0.426196	0.460094	0.262209	0.590293
		LOC107945275	1.32981	0.214536	1.89251	5.85918e-06	0.239617	0.929789	0.388594	0.562158
		LOC107949544	1.27424	0.0017373	0.983849	0.0143009	-0.330323	0.811747	0.760623	0.0822933
		LOC107935241	1.17793	0.24592	1.63571	0.0021283	1.5916	0.0157885	1.16499	0.0741318
		LOC107902170	1.16866	0.95077	-0.398784	0.966482	2.19163	0.0271533	1.10016	0.409263
		LOC107895112	1.13739	0.140407	-0.549375	0.407368	2.08431	5.02475e-05	1.67555	0.000173974
		LOC107919004	1.05385	0.0339201	-0.459429	0.511541	1.84498	1.30525e-05	1.30545	0.00639797
		LOC107947743	1.04167	0.211276	1.54576	0.00201715	0.462054	0.726086	-0.174819	0.941457
		LOC107954845	1.02838	0.902521	4.78214	0.0085486	-0.18902	0.970811	3.12868	4.16909e-10
		LOC107954877	0.92076	0.571688	1.62637	0.0235497
		LOC107899152	0.874047	0.301031	1.19036	0.0234709	-0.786944	0.706662	0.581129	0.7063
		LOC107921460	0.835466	0.643178	1.869	0.0113203	1.22245	0.0522973	0.986295	0.113137
		LOC107930884	0.723845	0.965701	-0.482383	0.963418	-5.52208	0.0104602	-3.99418	0.0205757
		LOC107926247	0.332859	0.95401	1.26801	0.123286	0.187756	0.970811	1.6683	0.000483562
		LOC107913014	0.292693	0.917971	1.30182	0.0147609	-0.403082	0.499667	1.08311	4.78715e-07
		LOC107958724	0.281762	0.962283	2.50422	0.0110091	-0.787505	0.839928	1.44736	0.101975
		LOC107913638	0.263583	0.920462	1.77587	0.000348568	-2.37847	0.931274	0.0656974	0.99697
		LOC107935007	0.0755371	0.989435	1.70407	0.351393	-3.63462	0.0024679	-2.83841	0.00129512
		LOC107920368	0.037568	0.990209	1.69038	0.0324442	0.368029	0.937395	1.66004	0.00952555
		LOC107891822	-0.00915806	0.996442	1.21968	0.0199756
		LOC107930891	-0.0327031	0.988993	-0.321525	0.825581	-3.27663	0.000675674	-0.967967	0.434845
		LOC107927535	-0.124054	0.965701	0.952204	0.0718397	-2.24674	9.89859e-05	-0.727673	0.272553
		LOC107898882	-0.196282	0.965701	2.30855	0.00736402	0.606523	0.868543	1.81673	0.00103972
		LOC107948243	-0.247457	0.891277	-2.43169	0.00034286	2.69587	0.000642963	1.18295	0.194872
		LOC107938972	-0.269405	0.832836	-0.808736	0.0172679	-2.77097	7.3715e-25	-1.69785	4.22573e-11
		LOC107910011	-0.338455	0.845478	0.31733	0.693127	0.504907	0.356612	1.17923	0.000851934
		LOC107954266	-0.341561	0.888906	-0.251688	0.865043	-3.28676	5.98996e-28	-2.46081	1.73529e-23
		LOC107889518	-0.358526	0.451729	-1.69733	4.86599e-08	-0.392532	0.203487	-0.841266	6.16414e-05
		LOC107931597	-0.478216	0.942846	-0.672258	0.768441	0.723283	0.773144	1.79375	0.0046897
		LOC107954286	-0.511747	0.87837	0.103145	0.957055	-2.77895	2.89959e-15	-2.26107	1.25793e-20
		LOC107920923	-0.53741	0.808844	1.36782	0.00398101	-0.359084	0.865068	1.33898	0.000573569
		LOC107930876	-0.590788	0.601949	-0.109996	0.925944	-1.82358	5.04126e-05	-0.609351	0.324019
		LOC107894071	-0.648956	0.903115	2.69856	0.000581797	-1.57753	0.471882	1.88619	0.00472607
		LOC107950538	-0.652613	0.796039	-0.842328	0.394633	-0.654075	0.622516	-1.40604	0.0129527
		LOC107890942	-0.671664	0.180652	-1.44771	2.05925e-10	-0.4149	0.637657	-0.307131	0.69625
		LOC107917228	-0.712322	0.580797	-4.44441	4.27404e-10	1.64662	0.359307	-0.395709	0.947327
		LOC107924014	-0.723647	0.188808	-1.79937	1.20799e-11	-1.65297	2.1765e-20	-1.60332	6.35357e-29
		LOC107957748	-0.841269	0.0572638	-1.53551	0.002648	-0.304934	0.910603	-0.297069	0.835218
		LOC107904335	-0.847846	0.723145	-1.91232	0.042091	-0.445772	0.900511	-0.147011	0.966985
		LOC107925271	-0.864207	0.00256278	0.0200662	0.969337	-1.05032	0.000168511	-0.349742	0.298358
		LOC107909143	-0.886004	0.000950894	-4.11305	2.99252e-44	1.48258	0.00691597	-0.0819699	0.95869
		LOC107892518	-0.94251	0.897088	-2.30142	0.363744	-2.35648	0.0284379	-1.64403	0.384861
		LOC107928181	-0.970415	0.00563779	-0.773197	0.0123337	-3.75302	0.00102109	-2.61897	0.363146
		LOC107930918	-0.990463	0.744547	0.181905	0.913254	-1.94894	0.000827048	-1.11944	0.00362191
		LOC107911085	-1.01133	0.0415395	-0.431526	0.572482	-0.64591	0.976689	-0.800026	0.966985
		LOC107899387	-1.01748	0.154127	-3.97099	1.22105e-12	2.61853	0.00960429	0.381169	0.870278
		LOC107903674	-1.13815	0.713509	-0.711873	0.495762	-2.14599	0.0228198	-0.833566	0.53783
		LOC107925542	-1.17714	9.3529e-05	-0.835229	0.0147244	-2.77435	0.749492	-2.61604	0.0162451
		LOC107934439	-1.18179	0.418329	-2.74638	0.000552165	0.670855	0.0841417	0.533312	0.4857
		LOC107909593	-1.2912	0.277547	-0.0383891	0.976202	0.124751	0.970811	1.22282	0.0391652
		LOC107923995	-1.2976	0.00241627	-2.61947	2.26418e-24	-1.5074	4.00074e-08	-1.19852	7.98099e-06
		LOC107957746	-1.34745	0.0546097	-3.01241	7.97134e-06	-0.28883	0.962211	-0.758785	0.777686
		LOC107957747	-1.35906	0.0594446	-1.33887	0.000154931	-0.733492	0.161937	-0.239206	0.878939
		LOC107962225	-1.36381	0.00193998	-1.45632	9.21049e-05	-2.59311	0.143427	-0.705334	0.438195
		LOC107895328	-1.397	0.0229611	-0.788256	0.147284	-0.201328	0.898053	0.13717	0.929693
		LOC107930400	-1.41614	0.629941	-5.2732	0.0149741
		LOC107923954	-1.54669	0.000109087	-1.43138	3.44665e-05	-0.849927	0.0749726	-0.87487	0.000222238
		LOC107930373	-1.60437	0.000409567	-1.46857	0.000628093	-0.544446	0.138603	-0.159553	0.793489
		LOC107938983	-1.68063	0.0506517	-1.06167	0.0877398	-3.13871	8.43968e-06	-0.875458	0.24231
		LOC107902459	-1.76966	0.59595	-6.29094	0.00679713	-2.48159	0.653485	-1.03521	0.895464
		LOC107902726	-1.79149	0.103739	-1.68839	0.0109892	-0.437968	0.571002	0.0812854	0.95014
		LOC107925067	-1.79432	0.0901799	-2.66818	0.00179825	0.40719	0.955953	-0.374676	0.92912
		LOC107953471	-1.85898	1.30432e-17	-1.63844	1.62648e-15	0.241893	0.845226	0.709224	0.0409872
		LOC107914676	-1.8658	3.53074e-13	-1.77126	3.14195e-09	-0.718185	0.531532	-0.323631	0.833025
		LOC107943572	-1.86707	0.225412	-1.88919	0.00793205	-0.119106	0.982346	-0.320096	0.94897
		LOC107931697	-1.88389	0.0299699	-1.46103	0.0925856	0.486878	0.962226	1.03969	0.727572
		LOC107941299	-1.92508	0.000679688	-0.574321	0.376541	-4.51669	1.3636e-10	-3.56956	1.06626e-06
		LOC107928060	-1.9272	0.588532	-1.69696	0.391041	-3.98058	0.0367091	-0.971882	0.551125
		LOC107953775	-1.92873	0.0455988	-1.63013	0.0241795	-1.00031	0.226055	-1.11803	0.05087
		LOC107942105	-1.93754	0.0233174	-2.92708	1.3813e-11	-0.151952	0.974603	-0.401011	0.909645
		LOC107901844	-1.95418	0.0007021	-1.44963	0.00367061	-2.04965	0.0148869	0.0621775	0.974774
		LOC107904179	-2.17923	0.00108904	-4.00419	2.80018e-14	-0.980291	0.584742	-0.743654	0.649316
		LOC107936350	-2.22716	0.120037	-2.68695	0.0256705	-0.889961	0.970811	-0.68962	0.966985
		LOC107902176	-2.28574	0.0176658	-2.94698	0.00132859	3.02661	0.890605	3.64994	0.754796
		LOC107942104	-2.66194	0.197227	-3.24122	0.0015321	0.907941	0.584535	0.340269	0.924058
		LOC107917002	-2.66588	0.00010845	-5.57707	2.49658e-21	0.675344	0.754029	-1.38511	0.178932
		LOC107915190	-2.66665	1.54961e-09	-2.22486	5.47081e-06	0.393236	0.887773	0.424689	0.786721
		LOC107912056	-2.8473	9.68577e-40	-2.37372	2.43323e-21	-0.606371	0.166175	-0.499714	0.173314
		LOC107927700	-2.98645	0.031104	-3.96375	1.30462e-08	0.426874	0.896176	0.67017	0.6448
		LOC107943340	-3.08729	0.0124433	-0.850881	0.461037	-0.64723	0.871659	-0.466896	0.834782
		LOC107942102	-3.16916	0.0188188	-5.1483	3.22214e-05	-0.515979	0.970811	-0.732656	0.945803
		LOC107942947	-3.17364	0.000275428	-1.19033	0.218857	3.54219	0.845226
		LOC107939134	-3.18165	0.0182956	-3.01831	0.00533422	-1.0715	0.912692	0.638923	0.915019
		LOC107917204	-3.24495	4.87804e-07	-2.51854	0.000142405	-1.55987	2.4184e-05	-0.967899	0.0983633
		LOC107891540	-3.25217	0.0157108	-2.64987	0.0373889	-4.57927	0.000395833	-3.27452	0.00367986
		LOC107917085	-3.26784	0.510812	-2.01896	0.612824	-4.90272	0.0481214	-4.00224	0.0633745
		LOC107927701	-3.2946	0.00386235	-4.24326	1.53544e-10	1.09017	0.603064	0.6457	0.837518
		LOC107942107	-3.31905	0.000265443	-3.71982	4.43344e-06	1.09743	0.853128	0.555964	0.947327
		LOC107906889	-3.50678	3.41379e-08	-3.56892	2.7657e-13	-2.72373	3.96862e-05	-1.15955	0.0660812
		LOC107943823	-3.52856	1.63443e-27	-2.39149	2.74331e-14	-0.351997	0.855948	0.66911	0.282195
		LOC107934441	-3.74557	0.000316938	-3.28177	0.000622644	0.723204	0.931274	-0.398433	0.94897
		LOC107943059	-3.84363	8.17186e-05	-2.07876	0.00212542	-1.63034	0.377778	-0.472356	0.901815
		LOC107890544	-3.8832	2.46117e-06	-3.27413	3.08545e-06	-0.786092	0.732588	-1.6548	0.157028
		LOC107934450	-4.05691	0.00189022	-2.7483	0.0112779	0.317784	0.936914	0.439338	0.873549
		LOC107931726	-4.11981	0.000150948	-3.60233	0.000123101	-3.34845	0.110912	0.15227	0.968083
		LOC107960535	-4.34018	0.0343091	-3.11508	0.0446272	1.90263	0.940266	2.94157	0.710117
		LOC107939062	-4.51904	1.11915e-13	-4.46027	6.41958e-06	-3.21568	0.0849058	-4.26821	7.63041e-06
		LOC107895866	-5.1597	0.0020437	-5.31876	0.000341402	0.0237537	0.999163	-1.41834	0.947327
		LOC107963163	-5.4915	8.09087e-09	-5.85064	2.87926e-10	0.139123	0.98054	0.407834	0.918602
		LOC107924624	-5.54714	0.00132245	-7.63509	3.80241e-06	0.118978	0.996325	0.179415	0.983987
		LOC107892400	-6.29289	0.0039621	-6.46181	0.000609913	-1.62388	0.962211	0.817787	0.966985
		LOC107896985	-8.4118	8.39605e-05	-8.59555	1.77514e-05	0.95121	0.901428	1.41638	0.646023
K13416	BAK1	LOC107914826	1.20261	0.0181806	0.628979	0.483226	0.2197	0.711912	0.0961836	0.920094
		LOC107949187	1.17405	0.0139886	1.09736	0.00624881	0.147485	0.970811	0.29448	0.879822
		LOC107893996	-1.82502	0.0115639	-2.02109	0.0170822
		LOC107920661	-2.62214	5.67836e-05	-1.87519	0.00214652	0.216665	0.965852	-1.05498	0.457987
		LOC107893994	-3.60184	8.79767e-08	-3.51169	1.11837e-26	1.6225	0.923511	0.469847	0.977508
		LOC107919768	-4.01141	0.00138609	-2.67866	0.0188197	3.27602	0.70639	2.81903	0.820006
K13414	MEKK1	LOC107951438	-0.930816	3.25781e-05	-1.0655	1.79516e-07	-0.0537978	0.97669	-0.582812	0.202184
		LOC107910263	-1.00944	6.53123e-09	-1.11273	3.78693e-13	0.0247479	0.999163	1.95356	0.84251
		LOC107942035	-1.08834	0.00014701	-1.70779	1.01627e-34	0.139329	0.952662	-0.581056	0.000846414
		LOC107946563	-1.27388	0.0182388	-1.3708	0.000407928	-0.680522	0.89584	-1.92065	0.370904
		LOC107932360	-2.15087	8.5212e-07	-3.81331	3.90874e-10	-1.6173	0.962211	-1.41834	0.947327
K20603	MEKK1/2	LOC107937701	-1.45129	0.000118279	-1.79268	7.82072e-10	0.0787981	0.970811	0.0894599	0.947327
K20600	MPK4	LOC107940395	-0.802373	0.0393562	-1.29572	0.000101243	0.994831	0.0299819	0.311829	0.753168
		LOC107900875	-0.978634	0.00194888	-1.53148	3.88333e-10	0.171498	0.853374	-0.354511	0.29835
		LOC107955272	-1.00377	0.00387465	-0.748554	0.0294777	-0.492787	0.542521	-0.526031	0.415454
K20725	MKS1	LOC107890207	0.690581	0.479965	-1.73911	0.000154311	1.04979	0.279104	-1.41222	0.00359092
		LOC107902349	0.645677	0.643312	-1.46932	0.0312687	0.82269	0.371404	-1.36775	0.00211352
		LOC107942699	-0.587974	0.494415	-1.25412	0.0245808	-0.33006	0.901382	-0.404424	0.726772
		LOC107930896	-0.972243	0.116427	-1.55043	0.000564665	-0.33006	0.901382	-0.404424	0.726772
		LOC107919512	-2.16076	7.80923e-07	-2.62796	7.13022e-13	0.741492	0.596614	-0.232486	0.920094
K13424	WRKY33	LOC107890177	1.49679	0.00482318	0.488023	0.509705	0.960653	0.0612852	0.966831	0.0769376
		LOC107950601	1.14791	0.601769	2.27248	0.0168912	0.328549	0.969991	0.78141	0.673795
		LOC107931319	0.930878	0.105261	-0.127067	0.911063	1.07781	0.00554474	0.748076	0.0746772
		LOC107926200	0.69059	0.446861	-0.675885	0.520275	3.02672	0.000163169	1.34962	0.348941
		LOC107959731	0.370449	0.498852	-0.575602	0.0952319	1.53899	5.12273e-06	0.956652	0.0412216
		LOC107917099	0.194001	0.877676	-0.888037	0.0642042	1.05834	0.0343659	0.788422	0.0613983
		LOC107963011	0.146087	0.945904	1.15714	0.00303336	0.215138	0.970811	0.819224	0.402367
		LOC107963391	-0.251867	0.943701	-1.4941	0.120266	2.23105	0.00134717	1.34025	0.189492
		LOC107935081	-0.264507	0.749631	-1.17491	8.56671e-05	-0.744439	0.0579824	-0.941475	2.77744e-07
		LOC107959628	-0.329209	0.735623	-0.86253	0.0485557	1.09608	0.0012669	0.550739	0.297077
		LOC107898733	-0.332635	0.720654	-1.03988	0.00550525	0.24901	0.848999	-0.768411	0.0118372
		LOC107927127	-0.347148	0.581227	-1.11537	0.000239014	-0.917989	0.0197431	-0.930234	3.58005e-08
		LOC107961686	-0.40232	0.646687	-0.912644	0.033086	-1.0303	9.82666e-05	-1.50612	5.46756e-16
		LOC107946500	-0.422625	0.683277	-1.6675	4.90267e-05	-0.480514	0.728592	-1.21347	0.00398635
		LOC107954393	-0.505169	0.588213	-0.806706	0.154632	-1.15637	2.07901e-05	-0.865811	0.00895882
		LOC107935885	-0.597846	0.622823	-1.88017	0.000689187	1.14153	0.000520379	1.34072	2.87517e-06
		LOC107962008	-0.615491	0.211867	-1.47005	9.62427e-07	0.279936	0.802691	-0.0915162	0.938132
		LOC107912307	-0.619721	0.216303	-1.30111	0.000131934	0.448274	0.777263	0.199905	0.914474
		LOC107904841	-0.688652	0.232109	-2.12734	6.67889e-07	0.871545	0.0795556	-0.796817	0.282936
		LOC107948975	-0.77253	0.17465	-1.64911	6.8821e-06	-1.63603	3.33594e-13	-1.78016	5.17749e-19
		LOC107935406	-0.808353	0.0165553	-2.13966	2.4016e-16	0.53923	0.567947	-0.812468	0.0501696
		LOC107899596	-0.87957	0.164003	-1.8312	3.167e-05	-1.83953	5.21207e-19	-2.00984	4.53036e-26
		LOC107925317	-0.992033	0.0356929	-2.62534	2.65719e-13
		LOC107916226	-1.08862	5.31031e-05	-1.36806	6.0974e-08	0.0878702	0.970811	-0.126308	0.909064
		LOC107895304	-1.09584	0.0367659	-1.98977	1.4305e-06	0.954151	0.158447	-0.0154106	0.992662
		LOC107923017	-1.09584	0.0367659	-1.98977	1.4305e-06	0.954151	0.158447	-0.0154106	0.992662
		LOC107937099	-1.10725	0.0405584	-2.65851	1.84257e-24	0.751183	0.185495	-0.744025	0.295012
		LOC107958287	-1.17993	8.55452e-06	-1.36979	1.21825e-15	-0.450181	0.128163	-0.301937	0.278745
		LOC107896591	-1.19824	4.77845e-06	-1.33358	2.44392e-10	0.0249109	0.983798	-0.443845	0.155035
		LOC107905910	-1.30671	0.000121599	-1.40349	7.3294e-12	-0.238562	0.686151	-0.0910046	0.889096
		LOC107910567	-1.42072	6.82988e-07	-1.69221	2.48767e-11	0.187359	0.892162	0.165101	0.893611
		LOC107897501	-1.54913	0.0351774	-1.20434	0.0640502	-0.622902	0.825208	-0.750115	0.683324
		LOC107926863	-1.63402	0.00320766	-1.80802	6.3641e-05	-0.0213283	0.995085	0.357538	0.730282
		LOC107906829	-1.69284	0.000885163	-1.2393	0.000522756	-4.10821	3.47269e-46	-2.66291	8.00491e-26
		LOC107958791	-1.70675	1.00986e-08	-2.5822	2.28833e-13	0.0704365	0.981075	-0.401665	0.740679
		LOC107892370	-1.70865	0.00843894	-2.27996	1.2356e-06	-0.528825	0.550326	-0.811125	0.0703371
		LOC107892333	-1.90528	0.0105661	-2.55381	1.93531e-05	-1.20278	0.00400159	-0.917248	0.0113875
		LOC107962839	-2.35966	0.00696628	-1.37734	0.117673	-0.44401	0.948475	0.523681	0.809967
		LOC107953898	-2.60282	0.0101995	-2.51422	0.0308826	-1.18151	0.909216	-0.105515	0.986784
		LOC107929964	-2.76587	0.00506319	-2.18616	0.0446104	0.315562	0.970811	-1.17906	0.761075
		LOC107955640	-2.94595	5.64612e-05	-3.90225	1.85287e-07	-0.940623	0.888652	-1.16703	0.748712
		LOC107954872	-2.98175	5.8524e-05	-3.93913	1.59484e-06	-1.73031	0.95966	-0.100556	0.994245
		LOC107959813	-3.10554	2.03746e-19	-3.12898	1.19648e-19	-2.265	0.170294	-0.736993	0.688019
		LOC107935118	-3.35654	1.59122e-06	-2.47872	1.75585e-08	-0.863484	0.525987	-0.802765	0.480027
		LOC107931384	-4.77637	2.71529e-14	-4.00323	3.71098e-29	-1.61632	0.0115781	-1.58136	0.0216532
K20599	SUMM2	LOC107937354	0.742041	0.433973	1.37932	0.00760205	0.768977	0.970811	-4.84532	0.544437
		LOC107937334	-1.76604	0.389448	-0.585794	0.74626	-2.65618	0.0424519	-1.73335	0.140355
K13413	MKK4/5	LOC107917034	1.73876	0.0879978	1.49989	0.0368166
		LOC107927030	1.38963	0.022997	1.77384	0.000376142	-0.268695	0.893255	-0.0102725	0.993468
		LOC107963852	1.25509	0.0539489	1.88316	2.15015e-05	-1.03538	0.653485	0.565959	0.740656
		LOC107906348	-0.935333	3.61406e-06	-1.14839	5.68822e-11	-0.151572	0.902706	-0.337508	0.416581
		LOC107961246	-1.15905	0.653498	-0.676245	0.54006	-2.23281	0.0261315	-1.88502	0.100634
		LOC107906287	-1.90094	0.0491706	-1.05119	0.305898	-1.00694	0.122421	-0.554963	0.47053
K20772	ACS6	LOC107911503	1.67393	0.12635	-2.70534	0.0051325	3.30675	0.000391029	-0.195797	0.967032
		LOC107923295	1.28625	0.0957393	-4.63209	5.10397e-10	4.15698	0.000506258	0.94974	0.863084
		LOC107947061	-1.01653	0.0407581	-1.29324	0.000762036	-0.43026	0.734476	-1.71044	0.000250137
		LOC107949019	-1.36364	7.22021e-05	-2.12851	2.49652e-15	0.452964	0.970811	2.12153	0.598841
		LOC107947488	-1.92645	0.0310552	-2.48675	0.000132543	1.6029	0.135587	0.274597	0.936329
		LOC107949506	-2.14918	1.0974e-06	-1.32892	0.00293806	-0.667886	0.251066	-0.920437	0.00694134
		LOC107923331	-2.84003	0.000190573	-2.72539	4.11581e-06	-1.14119	0.615397	-0.460685	0.88642
		LOC107904481	-4.04576	0.000309395	-2.8592	0.00148192	1.00604	0.864006	2.60373	0.0594145
K20557	VIP1	LOC107918240	-0.117026	0.987879	-0.635389	0.789259	0.506596	0.887773	1.56449	0.0229416
		LOC107962218	-0.628456	0.782585	0.016388	0.99044	0.57687	0.755042	1.3349	0.0337983
		LOC107951024	-0.748974	0.0099646	-1.0134	1.77193e-09	-0.0994158	0.970811	-0.119066	0.94897
		LOC107957182	-0.821581	0.00838171	-1.02436	9.94447e-06	0.136401	0.959523	0.545748	0.282811
		LOC107927936	-0.850676	0.00611748	-1.02023	4.216e-07	-0.0533198	0.962211	-0.0269951	0.964666
		LOC107920064	-1.16616	0.000491834	-0.751228	0.0016531	0.749103	0.6589	1.30199	0.0974136
K13449	PR1	LOC107899771	3.91731	2.75694e-12	-1.35362	0.0816197	5.65424	1.22401e-12	-0.368227	0.912215
		LOC107890298	1.74775	0.000332589	-7.26207	1.06957e-06	7.27557	1.96431e-05	1.31201	0.947327
		LOC107909392	1.39994	0.000486499	2.08361	2.20146e-08
		LOC107910221	1.07105	0.261285	2.10927	6.95108e-05
		LOC107900409	0.95726	0.558339	1.96816	8.56938e-05
		LOC107913113	0.932758	0.871353	0.22441	0.922536	0.946053	0.590775	1.49588	0.0342269
		LOC107910029	0.916374	0.197519	1.44626	7.51337e-05
		LOC107913410	0.777443	0.0451863	1.62736	1.45976e-11
		LOC107945480	0.419871	0.617654	1.36164	6.93729e-05
		LOC107958567	0.365604	0.862673	1.53639	0.000363427
		LOC107942334	0.334636	0.858015	1.50742	0.00280557
		LOC107914904	0.281568	0.921526	1.45255	0.0181359
		LOC107888660	0.0562863	0.976846	1.68611	7.43107e-05
		LOC107925405	-0.0135736	0.997056	2.14026	0.00389938	0.746881	0.78952	1.5087	0.0656799
		LOC107921823	-0.11219	0.984119	2.30381	0.0144506	0.897709	0.44098	0.269618	0.929693
		LOC107886487	-0.14427	0.896284	1.01395	2.51982e-06
		LOC107926792	-0.282686	0.645194	1.06422	1.54547e-05
		LOC107897729	-1.44803	0.0456798	0.309093	0.602164
		LOC107889567	-1.97837	0.00564358	-0.862638	0.118612
K13425	WRKY2229	LOC107905653	2.23193	5.17083e-07	2.38728	3.341e-05	0.280373	0.919344	-0.369396	0.81068
		LOC107929400	1.67406	0.733294	1.98801	0.166536	-0.436063	0.889272	-1.70595	0.00668864
		LOC107889408	0.694033	0.444857	1.2959	9.65421e-05	-0.757005	0.146647	0.441317	0.354239
		LOC107936495	0.52695	0.460735	1.10228	0.00121796	-0.189596	0.954143	-0.206439	0.905325
		LOC107926757	0.190053	0.95077	1.20129	0.0182009	-0.662065	0.556778	0.195566	0.876583
		LOC107923024	0.188753	0.952093	1.2017	0.0310779	0.231937	0.965967	0.376553	0.815049
		LOC107913218	-0.0646531	0.956399	-1.19881	0.000138447	2.60332	0.259589	1.84466	0.60713
		LOC107949383	-0.523343	0.384528	-1.90912	0.000440573	0.620454	0.385872	-0.360866	0.423945
		LOC107909645	-0.608024	0.0479141	-1.11975	5.91004e-05	0.225005	0.813593	-0.280061	0.251609
		LOC107937898	-0.705998	0.0148922	-1.53791	1.62229e-09	0.133107	0.930878	-0.0927276	0.924218
		LOC107906783	-0.835313	0.0118463	-1.22885	0.00188272	-0.104181	0.963518	-0.228519	0.815036
		LOC107911499	-0.836411	0.729435	-1.62541	0.0320297	0.482857	0.891698	-0.147162	0.966985
		LOC107933004	-0.868305	0.0637099	-1.48892	2.62519e-05	-0.39763	0.324778	-0.405189	0.170264
		LOC107944038	-0.87869	0.478095	-1.82622	1.34296e-05	1.18797	0.798046	0.73533	0.882257
		LOC107930865	-0.971223	0.169066	-1.70291	0.000234373	-0.423256	0.205529	-0.408613	0.102838
		LOC107906333	-1.22751	0.000516637	-1.63031	5.09467e-08	-0.293763	0.918932	-0.0258267	0.985095
		LOC107909795	-1.28288	0.0114077	-1.57452	0.000299223	0.34933	0.882335	-0.0233363	0.988489
		LOC107957545	-1.52212	0.00155411	-1.88554	6.78239e-08	-0.170157	0.962211	0.0489678	0.967709
		LOC107938769	-1.78286	0.00743	-2.93462	2.26978e-08	0.291232	0.774171	-0.47446	0.285003
		LOC107948527	-1.82053	1.04698e-06	-1.36211	8.11905e-07	-2.07436	1.70765e-06	-1.35801	8.68735e-08
		LOC107900867	-1.91423	0.000414024	-3.24312	5.76813e-17	0.503864	0.683848	-0.829957	0.00860371
		LOC107924415	-1.93088	0.0164207	-2.13537	0.000888161	-0.0766501	0.980935	-0.77351	0.566734
		LOC107963474	-3.74558	0.030919	-4.419	0.00991235	0.0711253	0.997409	1.3759	0.92763
		LOC107931575	-3.87743	0.072911	-4.55553	0.0168694	1.27	0.878001	-2.56561	0.824765
		LOC107904576	-3.91589	0.000222375	-3.91556	0.000512698	-1.78561	0.681245	-2.52962	0.382636
		LOC107947681	-4.73314	0.0970221	-5.87419	0.017257
K20714	OXI1	LOC107959315	0.127286	0.95077	1.15618	0.0101432	-1.26951	0.0231702	0.0698271	0.946798
		LOC107942748	-0.905891	0.0170841	-1.65975	1.05916e-10	0.10324	0.962211	-0.217761	0.761433
K00940	NDPK2	LOC107945569	1.43152	0.000743542	0.681073	0.000148066	0.437121	0.5211	0.408565	0.110034
		LOC107934002	1.17285	0.00137995	0.752072	2.14791e-05	0.202938	0.903854	0.067738	0.947327
		LOC107929627	0.467352	0.484507	0.329947	0.570143	0.232956	0.885146	1.10309	0.000386909
K20606	ANP1	LOC107887759	6.90444	0.159028	20.4964	3.4732e-06	-0.0278212	0.995443	0.211776	0.899774
		LOC107927636	0.484712	0.892351	0.608063	0.679459	0.383749	0.947266	1.9264	0.0120614
		LOC107887352	0.484368	0.584325	1.04279	0.0125845	0.596851	0.488878	1.44314	0.000161799
		LOC107888872	0.291237	0.845166	0.631686	0.0759602	0.311353	0.896639	1.14772	0.00881227
		LOC107942829	-0.174754	0.980762	0.588347	0.756845	0.524153	0.939852	2.19205	0.00969777
		LOC107893589	-0.181172	0.975814	2.35174	0.04786	-0.983935	0.873914	1.00765	0.496431
		LOC107888873	-0.750478	0.844813	0.63149	0.557164	-0.38839	0.887773	1.5039	0.0126206
